# Supplementary material for: Decoding the metastatic potential and optimal postoperative adjuvant therapy of melanoma based on metastasis score
Source: Cell Death Discov. 2023 Oct 25;9:397. doi: 10.1038/s41420-023-01678-6 (PMC10600209; doi:10.1038/s41420-023-01678-6)
Supplement: Supplementary file 10 — Supplemental Material Table 1 [file 41420_2023_1678_MOESM10_ESM.xlsx]

## Sheet: Sheet1
Supplemental Material Table 1. RNA-seq of B16F0 and B16F10.
Symbol	F0_1	F0_2	F0_3	F10_1	F10_2	B16F10_3
Gnai3	5.2495	5.31687	5.025	5.23921	5.11895	5.30625
Pbsn	0	0	0	0	0	0
Cdc45	4.07975	4.06855	4.24298	3.62847	3.8434	4.22088
H19	0	0	0	0	0	0
Scml2	0.826705	1.02939	0.768411	0.940428	0.858127	1.43687
Apoh	0	0	0.0409851	0	0.106837	0
Narf	2.78547	2.9295	2.63578	4.05228	3.83203	2.67577
Cav2	4.63634	4.6187	4.40088	5.63811	5.49454	5.14483
Klf6	4.61755	4.61479	4.46001	4.87299	4.79288	4.87797
Scmh1	2.13957	2.25452	2.12182	2.32854	2.32259	2.18248
Cox5a	5.50888	5.36723	5.53419	5.50821	5.66448	5.22372
Tbx2	5.09778	5.06444	5.25482	5.66976	5.67825	4.20454
Tbx4	3.66016	3.7134	3.48189	3.61479	3.61322	4.03624
Zfy2	0	0	0	0	0	0
Ngfr	0.423437	0.22093	0.297151	1.8382	1.90525	1.68787
Wnt3	0	0	0	0	0	0
Wnt9a	0.575712	0.457525	0.417268	0.32103	0.20862	0.411407
Fer	2.36387	2.32897	2.23163	2.56031	2.70814	2.68688
Xpo6	2.71818	2.7781	2.62295	2.64873	2.62586	2.61435
Tfe3	3.09722	3.01649	3.00678	2.73713	2.85334	2.56264
Axin2	1.13229	1.24646	1.13365	1.45182	1.4768	1.08513
Brat1	1.75958	1.88715	1.90562	2.32751	2.26536	1.87396
Gna12	4.85335	4.87922	4.86859	4.92691	4.92597	4.56046
Slc22a18	2.73875	2.85976	3.00627	2.34682	2.56216	0.995169
Itgb2l	0	0	0	0	0	0
Igsf5	0	0	0	0.0225183	0	0.0239493
Pih1d2	0.931221	0.982401	1.02362	0.575274	0.691664	0.432702
Dlat	4.70496	4.74756	4.64495	5.30659	5.32667	4.98169
Sdhd	7.50929	7.441	7.65447	7.34586	7.37988	7.19072
Fgf23	0.043749	0	0	0	0	0
Fgf6	0	0	0	0	0	0
Ccnd2	6.57144	6.74998	6.43829	7.27955	7.12448	6.80991
Gpr107	3.11143	3.02492	3.03133	2.85381	2.84997	2.66659
Nalcn	0	0.00387919	0.00159185	0	0.00401637	0.0041347
Btbd17	0.082951	0.00910537	0.0206451	0.201054	0.612269	0.129095
Slfn4	0	0	0	0	0.0726419	0.015289
Th	0	0	0.159005	0.146515	0.0492205	0.122651
Ins2	0	0	0	0	0	0
Scnn1g	0	0	0	0	0	0
Drp2	0.142836	0.19223	0.1148	0.0512173	0.151793	0.158117
Tspan32	0.121198	0.126844	0.133248	0.0418645	0.0348158	0.0411396
Lhx2	0	0.0129532	0	0	0.0133657	0.0274763
Clec2g	0	0	0	0.0391184	0.0206389	0.00511874
Gmpr	4.70547	4.73576	4.86124	4.39298	4.36158	3.67566
Glra1	0	0	0	0	0.0209538	0
Mid2	1.53107	1.5965	1.30732	2.27984	2.15951	2.152
Trim25	2.02298	2.16331	2.01499	3.22697	2.37162	3.57715
Dgke	1.71593	1.75239	2.02476	2.16967	2.1115	2.132
Scpep1	7.0943	7.13856	7.16466	6.63771	6.71089	7.06396
Mnt	3.15356	3.20314	3.12534	3.16933	3.20948	3.00798
Itgb2	0.563613	0.404182	0.375028	0.584323	0.429655	0.0910978
Hddc2	2.94427	2.7358	3.04273	2.91773	2.94374	2.97922
Tpd52l1	5.18911	5.10495	5.21114	4.69652	4.8416	4.32662
Pemt	1.98742	1.85431	2.24848	1.13119	1.24529	1.2833
Cdh1	0.263385	0.299822	0.214591	0.0953494	0.190226	0.132209
Cdh4	0.00794693	0.00782947	0	0.00374906	0	0.00837164
Ckmt1	0	0.0466286	0	0.160571	0.0234405	0
Bcl6b	0	0	0	0	0	0
Clec10a	0	0.0729907	0.0447982	0	0	0.0413659
Alox12	0	0	0.0634709	0	0	0.0384282
Arvcf	1.64641	1.67006	1.7542	1.69656	1.69456	1.08039
Comt	5.08523	5.03147	5.19748	5.0098	5.10936	4.99288
Rtca	5.15534	5.00062	5.15197	4.59994	4.69421	4.34384
Dbt	2.20218	2.07432	2.06057	3.22067	3.33179	3.4947
Dazap2	6.25418	6.30769	6.31119	6.14463	6.12794	5.72505
Mcts1	2.98533	3.1193	3.15166	3.78073	3.8561	3.54297
Rem1	0.132366	0.0239308	0.074767	0.0661041	0.155867	0.0260466
Rnf17	0.00923666	0	0	0	0	0.00229801
Trappc10	3.62468	3.68707	3.5345	3.54383	3.45577	3.53909
Ccm2	4.45625	4.40069	4.55367	3.51736	3.73742	3.49364
Wap	0	0	0	0	0	0.0245958
Tbrg4	4.46602	4.32276	4.55652	3.59404	3.90581	3.97491
Tmprss2	0	0	0	0.0180407	0.0269168	0.0570805
Mx1	0.24934	0.346518	0.342555	0.867454	0.727725	1.8511
Fap	0	0	0.0116568	0.0650226	0.102299	0.0776995
Gcg	0	0	0	0	0	0.0297056
Ndufa9	6.95589	6.90132	7.10839	6.7397	6.79441	6.51499
Egfl6	0	0	0	0	0	0
Lck	0.236609	0.189791	0.203559	0.0673335	0.133981	0.145591
Tssk3	0	0	0.0588665	0.12832	0.0745	0.0468333
Cttnbp2	0.65376	0.733669	0.559485	1.76248	1.66205	1.65978
Galnt1	4.34824	4.34041	4.26558	4.44842	4.4277	4.26799
Myf5	0	0	0	0	0	0
Mkrn2	3.57367	3.54359	3.6496	3.17447	3.22321	3.48861
Pparg	0.033269	0.0482201	0	0.144631	0	0.0403551
Raf1	4.8178	4.82003	4.84425	4.66804	4.74142	4.97727
2023-09-01	0.261479	0.323959	0.392922	0.668796	0.775909	0.600507
Pdgfb	0.0410593	0.0263241	0	0.0136509	0	0.0289927
Acvrl1	2.84265	2.67187	2.75125	3.51157	3.50752	1.86819
Grasp	3.10159	2.8392	3.10113	2.98059	3.06784	2.40394
Acvr1b	1.95127	2.16368	1.95075	2.81129	2.60963	1.90737
Tom1l2	4.29053	4.37666	4.27864	4.91513	4.74426	3.87256
Gpa33	0	0.0205605	0	0	0	0
Zfp385a	4.40284	4.28536	4.61456	2.42571	2.51996	2.65102
Itga5	2.72005	2.80829	2.77837	2.95434	2.98405	2.29785
Gabra2	0	0	0	0	0	0
Wdr77	3.78825	3.68654	3.8504	2.83536	3.04513	3.18206
Adora3	0	0	0	0	0	0
Atp5f1	6.06213	5.75531	6.13451	5.83678	5.97525	5.93755
Sox9	1.71056	1.92452	1.9759	0.825731	0.745406	1.2155
Hnrnpd	3.81891	3.80124	3.75888	4.10683	4.13204	4.22026
Dynlt1c	4.07337	4.08501	4.18038	3.17718	3.33249	3.32094
C1d	3.53491	2.40149	3.20317	2.90848	2.97672	3.17672
Gm2a	4.75444	4.7372	4.70976	4.26564	4.29729	3.3351
Krit1	1.04045	1.04813	0.913408	1.96055	1.89728	2.00683
Clcn4	2.89224	2.97076	2.76577	3.11499	3.19273	2.88422
Vmn2r88	0	0	0	0	0	0
Grm6	0	0	0.0121726	0	0	0
Sema4f	1.8995	2.08304	2.08689	3.39638	3.43096	2.73534
Hk2	4.2052	4.51042	3.91491	6.44917	5.88366	4.61734
Myo18a	3.38599	3.30962	3.2155	3.24231	3.26904	3.03518
Sez6	0	0	0.0335522	0.00987435	0	0.00434854
Haao	0.0984649	0.104001	0.156553	0.00959001	0.054093	0.0485335
Cd52	0	0	0	0	0	0
Abhd15	0.827444	0.703709	0.811606	0.882792	1.08991	0.605193
Hoxb6	0.302068	0.39368	0.584405	0.938857	1.13323	0.84865
Loxl3	3.77127	3.69331	3.79508	4.3188	4.36147	4.15133
Tcl1b5	0	0	0	0	0	0
Btn1a1	0	0	0.0314058	0.194034	0.213164	0.0291889
Kat2b	4.19949	4.34455	3.9808	4.47435	4.39105	4.21858
Rab5b	5.3053	5.38002	5.23234	5.29736	5.13283	4.83298
Cryba1	0.0358321	0	0	0	0	0.0743714
Dnmt3l	0	0	0	0.0128018	0.0561334	0.11657
Aire	0.0150407	0.0353135	0.017221	0.306698	0.123099	0.0158419
Icosl	0.260972	0.206708	0.301093	0.811539	0.928503	0.713441
Spg7	3.71823	3.40295	3.66037	4.11966	4.20112	3.99207
Sult5a1	0.0667086	0.160167	0.205983	0.0731677	0.115587	0.00687801
Rpl13	8.03711	7.82931	8.3214	7.30786	7.37993	7.26442
Chmp1a	5.51899	5.42224	5.6375	5.08915	5.1395	4.65451
Rpa1	6.33623	5.75009	5.67356	4.74507	5.4219	5.82234
Serpinf1	1.9831	2.15629	2.13068	2.19059	1.88904	2.37431
Tubgcp3	3.18335	3.22664	3.12503	3.03861	3.01143	3.25206
Oprm1	0	0	0	0	0	0
Polr3d	3.54402	3.5186	3.56855	3.43878	3.59898	3.62625
Tcf7	1.28872	1.19319	1.15381	1.21563	1.4201	1.59146
Ddx3x	6.24196	6.42957	5.98386	6.67153	6.64181	7.16818
Il12rb1	0.253233	0.255704	0.406552	0.712584	0.691849	0.531915
Slc5a5	0.153826	0.0385247	0.0663469	0.165776	0.0728234	0.264027
Kcnn3	0	0.00628412	0.0126264	0	0	0
Usp32	2.99059	3.16755	2.75119	3.65639	3.61176	3.84512
Car4	0	0	0.120909	0	0	0
Txnrd3	4.54004	4.39616	4.43595	4.40312	4.4564	3.711
Fasl	0	0	0	0.0293836	0.0302344	0.00600497
Zfp512b	3.0056	3.07553	3.02744	4.04374	4.04346	3.56172
Dnajc5	3.2092	3.1917	3.13499	3.38852	3.27718	2.99936
Tpd52l2	3.10341	3.25984	2.98222	2.76545	3.08152	3.07362
Fmr1	2.71314	2.67179	2.48728	3.49365	3.57003	3.92229
Bcl11a	0.0682155	0.0822215	0.024572	0.0459025	0.0413761	0.0482753
Il4	0.533975	0.479077	0.575214	0.604408	0.636097	0.605535
Pxmp4	2.56263	2.55991	2.86436	2.29319	2.31489	1.57963
Dlg3	2.14945	2.246	2.12157	2.37372	2.37461	2.08618
Gnb1l	2.18278	1.93724	2.34299	1.02483	1.19615	1.53313
Dbh	0	0	0	0.185089	0.203739	0.305619
Mmp11	1.8531	1.66188	1.91048	2.44302	2.3157	1.03208
Smarcb1	3.73401	3.51067	3.89305	3.29458	3.50021	3.60803
Vpreb3	0	0.172966	0.214644	0.335621	0.192574	0.102436
Hip1r	2.37548	2.48064	2.44585	2.5927	2.69249	1.96898
Nsun5	2.6816	2.39909	2.71174	2.19656	2.47832	2.41098
Top1mt	3.27776	3.22824	3.30459	3.19715	3.30799	3.00684
Hoxa10	3.65062	3.54677	3.61203	3.28753	3.27958	3.23404
Hoxa4	0.0357154	0.103645	0.117464	0.0846725	0.302671	0.323085
Gm38393	0	0	0	0	0	0
Mmp14	5.09894	5.13598	5.15489	6.00106	5.9943	5.18768
Slc7a7	2.01826	1.83	2.04448	1.13388	1.08987	1.11261
Oxa1l	4.0569	4.0007	4.09605	3.62206	3.76292	3.64069
Heatr6	2.95017	3.00223	2.99022	2.76322	2.84973	2.9329
Ccl3	0	0	0	0	0	0
Wfdc18	0	0	0	0	0	0.0490971
Icam4	0.854304	0.476099	0.315189	1.18286	0.940038	0.576535
Ilf2	3.96884	3.96791	4.06225	3.2544	3.42414	4.13302
Chtop	4.51475	4.32071	4.58537	4.01653	3.90604	4.21891
Snapin	3.21896	3.21227	3.53573	3.12508	3.16907	2.98145
S100a4	3.7456	3.83193	4.14785	2.58336	2.71751	3.97695
S100a3	0.0214984	0.129115	0	0.0168024	0	0.0668849
S100a5	0.124362	0	0	0	0	0
S100a6	3.91667	3.54644	3.97534	2.73749	2.9013	3.57295
Scn4a	0.032326	0	0.00938153	0.008109	0.0166859	0.0284779
Icam2	1.18318	0.957506	1.51939	1.77791	1.66443	1.07212
Mapk7	3.03584	3.19672	2.88749	3.04656	2.76626	2.61502
Epn2	2.62968	3.95918	3.26321	2.81721	2.68399	3.55234
B9d1	3.04681	2.97548	3.39744	2.46431	2.36171	2.3391
Sec24b	3.73589	3.77969	3.56225	3.80594	3.78846	3.78637
N4bp3	2.22142	1.95563	2.37394	2.03725	2.14978	1.68455
Rmnd5b	4.12685	3.93094	4.23003	3.83219	3.84252	3.18998
Nhp2	7.56483	7.45378	7.79325	6.25154	6.47707	6.80792
Vps9d1	2.30064	2.23454	1.89681	2.50394	2.68122	1.83846
Zfp276	1.807	1.57484	1.67831	2.12246	2.07888	1.73368
C1ql4	0.0842085	0.0382662	0	0.0660437	0.060789	0
Mfsd10	2.99406	2.79952	3.11726	2.92549	2.89388	2.69147
Luzp1	3.76844	2.96704	3.38373	4.52327	4.47187	4.68538
Slc13a2	0	0.0693227	0	0	0.044008	0
Kctd10	4.64248	4.48798	4.59904	4.68605	4.67456	4.10319
Poldip2	5.25495	5.26957	5.45343	4.88228	4.93366	4.42816
Sebox	0	0	0	0	0	0
Ift20	3.27241	3.32474	3.50573	3.33588	3.3675	3.57639
Col6a1	0.076376	0.0442132	0.0565878	0.702401	0.407084	1.57575
Pcbp3	0.0952128	0.146763	0.105777	0.153587	0.0975189	0.0606167
Lgals9	5.70745	5.80163	5.98337	5.3002	5.47028	5.7252
Araf	3.27342	3.17587	3.17147	3.39644	3.42352	3.04189
Cfp	0.85046	0.904053	0.851893	1.46896	1.23006	1.60245
Timp1	2.64731	2.53584	2.88983	2.65134	2.97887	2.12137
Uxt	3.15882	2.88962	3.25767	2.58382	2.5465	2.42146
Cnnm3	2.45814	2.67317	2.50162	2.76755	2.77633	2.42548
Lman2l	2.15764	2.0894	2.20822	2.32371	2.3228	2.27599
Mcm3ap	3.7295	3.75917	3.54324	3.73658	3.78545	3.72899
Pcnt	2.42998	2.63122	2.24582	2.48473	2.4453	3.16432
Ftcd	0	0	0	0	0	0
Mxd1	1.8754	1.9193	1.91151	1.85315	1.77596	1.78898
Gmcl1	2.73361	2.74592	2.77428	3.13135	3.02532	3.20047
Snrnp27	5.33304	5.27767	5.44876	5.11844	5.27828	5.25184
Oas1c	1.95857	2.00631	2.16219	2.58719	2.69135	2.09508
Oas1h	0.0141867	0	0	0.268601	0.258756	0.293447
Ocrl	2.19178	2.28892	2.07908	2.61122	2.58376	2.44074
Calm1	6.15542	6.17807	5.98387	5.88529	5.92919	5.70847
Agpat3	4.69271	4.71253	4.74413	4.38391	4.5348	4.19306
Slc26a3	0	0	0	0.00896225	0	0
Sema6b	2.62912	2.5359	2.50049	2.8717	2.57696	1.98796
Uhrf1	6.17581	6.18066	6.04423	6.05959	6.28585	6.13668
Dpp9	3.76212	3.77021	3.80267	3.51225	3.63364	3.60831
Ramp2	3.12492	3.00355	3.49315	3.21902	3.20073	2.14954
Lsr	0.193684	0.100876	0.0285577	0.126242	0.159197	0.0467861
Gramd1a	3.62865	3.66989	3.74988	4.09051	3.67661	3.61799
Hpn	0.240013	0.362398	0.231995	0.272243	0.2149	0.187471
Gabrg1	0	0	0	0	0	0
Ckb	6.53162	6.37204	6.67475	7.28985	7.44244	6.28319
Sp1	3.287	3.4582	2.95314	3.09819	3.3744	4.16379
Itgb7	0	0.040624	0.0421532	0.102009	0.120584	0.164752
Myg1	3.79991	3.74927	3.90244	3.29252	3.49212	3.53213
Rarg	3.97673	3.83045	4.03239	4.00367	3.88694	3.70922
Pfdn5	6.58565	6.46045	6.76506	6.17843	6.2209	5.93408
Efnb2	0.127196	0.108367	0.11973	0.0927497	0.115992	0.16648
Rrp15	3.01437	2.85437	3.03666	2.84201	2.81844	3.226
Rnd2	2.61702	2.86743	2.98033	2.77658	2.91452	3.0404
Srr	2.27653	2.37369	2.23351	2.26423	2.1769	1.85467
Sync	0.959348	1.02924	0.881805	0.989565	1.0758	0.696099
Fndc5	0.208524	0.183344	0.201086	0.192737	0.0830962	0.126189
Acp5	0.0282111	0	0.183566	0	0	0.0297069
Cnn1	0	0	0	0.0310547	0.0214705	0.0824769
Fbxo9	2.9829	3.12989	2.87943	3.1314	2.89213	3.21049
Vps50	2.41153	2.49332	2.2493	2.79037	2.73116	3.1512
Hars	5.9269	5.83645	5.9853	5.28614	5.38626	5.45573
Zmat2	5.84526	5.73933	5.87539	5.43766	5.43848	5.53392
Ube2c	5.58797	5.44881	5.77301	2.348	2.97929	5.29458
Smg5	4.88219	4.82994	4.8665	4.38647	4.39858	5.2425
Cct3	6.21954	6.07494	6.34058	5.91124	6.03038	6.35675
Glmp	4.40732	4.33712	4.76433	4.44791	4.73144	4.13491
Mef2d	3.64938	3.93345	3.60828	4.65575	4.54521	3.62546
Tmem79	0.590858	0.451787	0.686962	0.636122	0.613072	0.796841
Snd1	5.89389	5.90407	5.91324	5.35463	5.41759	5.54314
Col18a1	0.303098	0.311849	0.242434	1.02828	1.0664	0.373149
Slc19a1	2.94189	2.98885	3.0041	2.93144	3.10658	2.57573
Kpnb1	7.13314	7.14225	7.0284	6.66929	6.71255	7.23351
Npepps	3.85321	3.90265	3.71805	3.80185	3.72014	3.84054
Tbx21	0	0	0	0	0	0
Mrpl10	5.47172	5.35744	5.50718	5.06447	5.2031	4.78325
Cyp51	5.19619	5.23899	5.17215	5.04574	5.19572	4.93562
Tcf25	6.04325	6.0347	6.09388	6.10086	6.08182	5.76612
Tubb6	6.77616	6.64455	6.87403	5.03508	5.22046	5.96946
Def8	4.67761	4.65332	4.74042	3.97269	4.03422	4.05508
Meox1	0	0	0	0	0	0
Sost	0	0	0	0	0	0
Nkx2-1	0	0	0	0	0	0
Pax9	0.534966	0.337781	0.400322	0.448802	0.469288	0.407286
Irx2	0	0	0	0	0	0
Col1a1	0.177773	0.124584	0.218382	0.867727	0.865413	1.79161
Itga3	0.183898	0.177727	0.141996	0.152951	0.193089	0.0420293
Sgca	0.669511	0.30236	0.436095	0.393838	0.219929	0.209189
Dlx3	0	0	0	0	0	0
Foxm1	4.88515	5.6806	5.2839	4.058	4.23542	5.34169
Itfg2	2.53499	2.48565	2.89433	2.24333	2.35699	2.69356
Nrip2	0.398638	0.225654	0.272993	0.492793	0.678732	0.755148
Tulp3	5.3708	5.44186	5.363	5.49177	5.50035	5.04998
Gtf2h4	2.82627	2.60329	2.92385	2.19794	2.14207	2.09118
Tubb5	9.41384	9.3318	9.59296	8.10465	8.3192	8.5571
Ell2	0.369383	0.29784	0.163194	1.01225	0.979349	0.911723
Jup	0.669732	0.579849	0.724219	0.61567	0.722352	0.510406
Fkbp10	1.77215	1.55115	1.6509	2.09058	2.32639	2.31054
Klhl10	0.263644	0.318755	0.371664	0.386395	0.379206	0.272955
Mnx1	0	0	0	0	0	0
Nom1	3.12041	3.13692	3.07876	3.36825	3.40848	3.23888
Ergic1	4.08921	4.06358	4.04131	3.34447	3.3671	3.34815
Tnk1	0.0343318	0	0	0.00806646	0.0127733	0
Acap1	0.12044	0.0682402	0.230991	0.0116909	0.0448489	0.680396
Tcea3	0.860187	1.06597	0.949053	1.47867	1.71113	0.631605
Csn3	0.0545767	0	0.0158726	0.0137251	0.0128748	0.029055
Ifrd1	2.68938	2.41036	2.70167	2.17786	2.39118	3.51992
Stk38l	3.41604	3.40236	3.36547	3.67843	3.54355	3.48176
Brpf1	3.759	3.676	3.58938	3.8753	3.98072	4.0984
Akr1b3	4.9538	4.93457	4.94196	4.37067	4.48252	4.69823
Hoxc13	0	0	0	0	0	0
Hoxc11	0	0	0	0	0	0
Hoxc8	0	0	0	0	0	0
Hoxc6	0.344093	0.0843765	0.147947	0.707563	0.61846	0.929017
Gstt1	0.51925	0.438778	0.505035	0.92879	1.10115	0.601832
Gstt3	1.81821	1.74379	1.71299	2.49947	2.45858	1.64765
Ddt	4.91663	4.96752	5.23915	5.43756	5.49051	4.67462
Tat	0	0	0	0	0	0
Marveld3	0	0.0240817	0	0	0	0.0183745
Ddx18	5.09155	5.13024	5.13463	5.00522	5.05795	5.52344
Ubl3	3.75169	3.67997	3.78647	3.47112	3.56923	3.74399
Gramd3	1.82443	1.77775	1.85507	2.13738	2.19033	1.84298
Eef1e1	4.21783	4.14375	4.20868	3.73866	3.86765	4.2442
Akt1	7.89695	7.88552	7.95384	7.78787	7.87063	7.73286
Cldn15	0.0164303	0	0.148125	0.0786034	0.221731	0.211327
Il16	0.0291168	0.0237976	0.0151132	0.149609	0.121813	0.0358635
Tcirg1	4.83207	4.71625	4.88017	5.79747	5.81914	5.32262
Naglu	4.80698	4.83953	4.93933	5.72936	5.65924	4.10077
Coasy	4.44214	4.35487	4.39787	4.3012	4.4474	3.92687
Smo	4.99256	5.00011	5.01901	4.50464	4.51893	4.84474
Tspan33	0.229639	0.209351	0.255509	0.293486	0.233178	0.195871
Crnkl1	3.11514	3.09888	2.95909	3.42239	3.40075	3.64299
Rin2	1.78836	1.791	1.55645	2.5888	2.65316	1.84699
Folh1	0.0179039	0	0	0	0	0
Chordc1	2.50414	2.56669	2.52941	3.01213	3.02565	3.57588
Rtcb	6.82003	6.77168	6.87338	5.94056	6.0238	6.27392
Pwp1	4.64497	4.63607	4.69785	3.8764	4.04582	4.54007
Fbxo7	3.70992	3.73047	3.79892	3.91034	3.83739	3.48746
Capns1	6.69889	6.55006	6.71805	6.34655	6.42545	6.07137
Lrp3	0	0	0.0279263	0	0	0
Dsg4	0	0	0	0	0	0
Evx2	0	0	0	0	0	0
Hoxd13	1.58666	1.49821	1.61359	2.09535	2.32557	1.98243
Hoxd12	0	0	0	0	0.0218421	0
Folr1	0.0372796	0	0.0961067	0.0945615	0.132105	0.208395
Clpb	3.17078	3.11233	3.18342	2.78568	2.83334	2.90274
2023-09-07	2.95199	3.01119	3.21259	4.13332	4.17773	4.2491
Zdhhc4	3.60725	3.62416	3.91191	3.53848	3.565	2.66216
Rac1	5.12893	5.16138	5.02647	6.31953	6.33982	6.18884
Nup214	3.64088	3.70595	3.41817	3.30969	3.32398	3.60647
Aif1l	2.52089	2.47586	2.46818	2.25277	2.29733	1.95671
Cpa3	0.0101889	0	0.0430351	0	0	0.0394863
Ltbp1	0.0604139	0.0625938	0.0485359	0.156928	0.110938	0.0556585
Ugp2	6.31742	6.45198	6.32426	6.55608	6.41016	6.35962
Kcnh6	0.0162039	0.0804374	0	0.0360359	0.0149958	0.131194
Trmt1	3.38075	3.0727	3.21765	2.91123	2.98726	3.04789
Nacc1	6.16431	6.18804	6.15933	5.75892	5.88081	5.70766
Nfix	0.594463	0.546914	0.803115	0.496449	0.453884	0.648421
Slc1a5	4.37471	4.20855	4.54245	4.4594	4.62547	4.2144
Uba1	7.1476	7.149	7.12494	7.02373	7.0771	7.08467
Vwf	0.149313	0.198102	0.173064	0.0825598	0.0733689	0.0925906
Siae	2.12762	2.19136	1.98543	2.21355	2.11763	1.91439
Vsig2	0	0	0	0	0.0586037	0.0296869
Esam	0.0592797	0.039333	0.0896128	0.137887	0.0119805	0.0338716
Spa17	1.29643	1.57519	1.3022	2.16194	2.27864	1.26835
Fam50a	4.59319	4.55146	4.66974	4.44307	4.49624	4.31888
Emd	4.90517	4.83541	5.05918	4.21512	4.0524	4.19951
Taco1	4.3143	4.19278	4.26063	4.40314	4.45404	4.13458
Grik3	0.0851744	0.087805	0.0768341	0.281223	0.310743	0.361964
Gria3	0	0	0	0	0.0059906	0.00616659
Npas1	0.339116	0.235669	0.226677	0.184131	0.201342	0.251363
Sipa1l2	2.81475	2.87015	2.56998	3.18758	3.20045	2.59936
Ap4e1	1.02683	1.22263	0.828808	1.70375	1.58057	2.10039
Blvra	4.27317	4.29266	4.35646	3.86584	3.99482	3.79904
Pdzd4	2.27497	2.49929	2.43347	2.51283	2.38972	2.30695
Srpk3	0.047004	0.0649733	0.0083879	0.134816	0.188056	0.0651062
Idh3g	4.95281	4.9958	5.0898	5.04615	5.09379	4.73365
Pnck	0.592586	0.309847	0.613015	0.209698	0.351705	0.262679
Ssr4	3.9766	4.04592	4.40384	3.63325	3.68254	3.39649
Bcap31	7.11309	6.96144	7.18225	6.44296	6.54212	6.51498
Fam98a	4.63611	4.63115	4.53078	4.24274	4.25443	4.66814
Ltbp2	0	0.00696727	0	0.02045	0.0458842	0.00740065
Kmt2a	2.40613	2.66505	2.02161	3.31154	3.12466	3.60666
Ift46	3.01485	2.99337	3.00237	2.2452	2.2637	2.22017
Tmem25	1.27614	1.07101	1.1477	1.94063	2.20295	0.966548
Cd3g	0	0	0	0	0	0
Trappc6a	3.73615	3.54899	4.17427	3.35713	3.39549	1.89764
Supt6	5.36529	5.4722	5.15177	5.02745	5.02778	5.02087
Spag5	4.23775	4.26851	4.18534	2.29373	2.55417	4.23367
Foxn1	0	0	0	0	0	0
Unc119	3.68511	3.80268	4.12963	2.70324	2.86171	2.03502
Rab34	4.15439	4.29135	4.3879	4.24906	4.31528	3.57355
Sdf2	4.89078	4.92	5.44757	4.70142	4.79551	4.2898
Ccne1	5.45367	5.42359	5.55051	4.44048	4.703	5.06123
Hsf2bp	0.0159182	0.090943	0.189462	0	0.0483754	0.0293395
Bbc3	2.34215	2.35806	2.79647	1.688	1.76441	2.04411
Mybpc3	0	0	0	0	0	0
Psmc3	6.83953	6.7571	6.89524	5.9688	6.05742	6.47738
Acp2	3.5546	3.32502	3.25765	3.3238	3.36602	3.12431
Rapsn	4.34333	4.12836	4.33256	3.55088	3.65286	4.57671
Slc39a13	2.91721	2.86684	3.14587	2.93955	3.00075	2.9546
Celf2	2.49289	2.57025	2.31116	3.25391	3.16828	3.06506
Nr1h3	0	0.0718546	0.137696	0.140715	0.106919	0.11047
Ddb2	1.2624	1.34759	1.31521	1.61711	1.73922	1.6422
Spi1	0.0418087	0.0273586	0.100638	0.0210917	0.0217944	0
Sf3a1	5.34171	5.35355	5.26243	4.37668	4.41865	4.92656
Stat6	5.34196	5.36799	5.33931	5.6379	5.5534	5.01864
Clgn	0	0	0.0163712	0	0.0145807	0
Napsa	0.487914	0.320257	0.388608	0.23001	0.274098	0
Vrk3	2.50861	2.61198	2.62514	2.35132	2.53571	2.40735
Smg9	3.72569	3.63377	3.86672	3.17898	3.33743	3.52407
Paxip1	2.5235	2.57142	2.35891	2.65273	2.73291	2.99078
Rmnd5a	3.86467	3.97585	3.7335	4.28658	4.23818	4.22792
Mov10	3.15606	3.0533	3.15363	3.17728	3.20786	3.24322
Ppm1j	0.261073	0.380108	0.248206	1.30672	1.39749	0.507529
Rhoc	6.3306	6.26393	6.39168	6.29429	6.38684	5.85803
Prr27	0	0	0	0	0	0
Tead3	1.7548	1.82413	1.84223	1.82823	1.75231	0.950893
Ppard	2.24418	2.99926	2.99445	2.92308	2.82523	2.14149
Def6	2.73406	2.82411	3.03887	3.02741	3.13054	2.88787
Peg3	0	0	0	0	0	0
Zim1	0	0	0	0	0	0
Metrn	4.47021	4.48108	4.6775	4.29252	4.30504	4.10452
Lmf1	1.5884	1.59008	1.72183	1.44936	1.59389	1.3318
Narfl	2.39706	2.33554	2.44994	1.91973	1.97897	1.72313
Angptl4	0.530339	0.602915	0.787901	0.0894759	0.0423705	0.0479105
Dbf4	2.61359	2.61923	2.59692	2.19804	2.37207	3.6194
Daxx	3.24259	3.02078	2.98533	2.90236	3.04343	2.97407
Cd320	3.23822	3.3006	3.56741	1.89908	1.95327	2.13454
Ipo4	3.92674	3.88012	3.95372	4.03021	4.10678	3.72669
Tm9sf1	3.61588	3.05206	3.32309	3.46236	3.83298	3.49404
Rec8	0	0	0	0	0	0.0124305
Irf9	2.42957	2.35508	2.39463	2.66334	2.98928	3.2453
Gmpr2	2.89839	2.73615	2.93252	2.77372	2.59489	2.92085
Mdp1	3.46406	3.43663	3.5687	3.62441	3.61086	3.47043
Dhrs1	3.18914	3.17296	3.48744	3.67738	3.70336	3.26651
Ncan	0	0	0	0.00788439	0	0
Tmem161a	2.86716	2.92135	2.78447	3.18743	2.65926	2.23501
Armc6	2.02921	1.8275	2.16314	1.78845	1.90791	1.75504
Borcs8	3.48877	3.57519	3.59945	3.72899	3.76922	3.16026
Slc25a42	0.976368	0.808928	0.862908	1.35073	1.42247	0.592099
Snx9	4.13829	4.22001	4.11635	4.19038	4.15435	3.69282
Ranbp3	4.60106	4.60968	4.71949	4.06994	4.13795	4.26025
Ndufa11	4.82501	5.08035	5.41261	4.64543	4.69959	4.25067
Bmp8b	0	0.0433904	0	0	0.0297427	0
Nr2f6	2.87062	2.67992	2.86967	2.55935	2.34617	2.23585
Use1	4.12576	3.90159	4.37298	3.95849	3.95302	3.40051
Ocel1	1.14576	1.2084	1.22061	1.35308	1.39251	1.32718
Dyrk1b	2.47281	2.68239	2.51712	2.06849	1.8739	1.76994
Braf	2.32639	2.47186	2.02824	3.39021	3.18361	3.25753
Ndufb2	2.28442	2.1645	2.41726	2.20784	2.23674	2.30469
Hltf	1.94304	2.11286	2.03127	2.89213	2.79866	2.95309
Prpf6	5.24241	5.18606	5.23901	4.85992	4.85217	4.92722
Rgs19	2.92464	2.8346	3.52422	3.01761	3.40487	3.05662
Rgs20	0	0	0	0.0210462	0.0132534	0
Abhd3	1.11639	0.986407	0.769955	1.54276	1.5942	0.769697
Snrpd1	5.68206	5.5033	5.79825	4.74728	4.94169	5.81116
Tchp	1.26548	1.25803	1.34788	0.99504	1.28368	1.47824
Tiam1	1.71402	1.83997	1.62555	1.91894	2.09088	1.86511
Tsc2	3.57037	3.62045	3.47834	3.27094	3.14811	3.03775
Rpl3l	0	0	0	0.00934488	0	0.0257893
Slc9a3r2	2.01997	2.65345	3.00996	2.56707	2.60083	2.5206
Puf60	5.43195	5.35	5.59763	5.11362	5.293	5.12167
Golga2	4.45842	4.531	4.39257	4.98155	5.04242	4.36151
Uck1	4.74376	4.57878	4.98933	4.09767	4.17101	4.15208
Scin	0	0	0	0	0.0196004	0
Ikzf4	0.298236	0.421922	0.243908	0.593922	0.618226	0.515353
Mien1	6.30429	6.11532	6.33273	5.68758	5.84279	5.30819
Pon1	0	0.0559814	0.0226873	0.0196238	0.0564937	0
Axl	3.54635	3.60507	3.57128	3.23971	3.20996	3.33933
Tgfb1	2.04996	1.89735	2.18192	1.27463	1.16367	0.593838
Ccdc97	3.90519	3.71863	3.92866	3.66812	3.76905	3.67729
Zfp40	0.507799	0.415517	0.522662	1.58807	1.48691	1.62475
Akap8l	2.14434	2.18407	2.34466	3.20192	3.16209	2.94065
Shh	0	0	0	0	0	0
Pdcd2l	3.33218	3.30102	3.10466	3.1208	3.03063	3.15648
Gtf2f1	6.55799	6.41419	6.58055	5.68448	5.76296	5.86247
Clpp	5.75222	5.66314	6.03078	4.61582	4.75693	4.58468
Alkbh7	3.36851	3.34688	3.59382	2.72824	2.91386	2.79912
Pspn	0.459999	0.299042	0.884312	0.252018	0.167454	0.60028
Dennd1c	0.042363	0.0111445	0.0256263	0.0440753	0.0347913	0.0236568
Med6	3.49523	3.19394	3.86158	3.45968	3.2868	3.66411
Prkd1	0	0	0	0	0	0
Lcp2	0	0	0	0.0127837	0	0.0270286
Cse1l	5.30152	5.49529	5.20454	4.61509	4.70021	5.47864
Naa20	3.64683	3.61418	3.72124	3.9339	3.98754	4.33532
Prkra	4.2906	4.11275	4.25264	3.80113	4.12399	3.7183
Fkbp7	2.42275	2.28242	2.43515	2.13498	2.10935	1.77626
Plekha3	5.69002	5.67395	5.69941	5.89751	5.88282	5.48923
Ykt6	6.1776	6.09044	6.18647	5.41869	5.41021	5.24889
Baz1b	3.91783	4.05948	3.81257	4.34004	4.40008	4.93578
Pex6	2.72724	2.68987	2.94289	2.80371	2.76705	2.44586
Mrpl2	5.60178	5.41969	5.77256	4.97807	5.12071	4.84434
Mea1	5.40956	5.33479	5.63051	4.97231	5.00412	4.40615
Gnmt	0.199639	0.0916607	0	0.556526	0.569093	0.0546738
Grin2d	0.0199962	0.00807975	0.0197048	0.0526358	0.102689	0.0172424
Kdelr1	5.23615	5.03857	5.28637	4.9132	5.06196	4.73878
Tmem143	1.78965	1.58156	1.85833	2.07444	2.16122	1.46681
Pdxk-ps	0.069623	0.0832878	0.138355	0.0576062	0.125624	0.019404
Ggct	1.01097	1.01756	1.18035	1.2446	1.43346	1.33006
Jag2	0.449395	0.408606	0.385548	1.15209	1.26725	0.476875
Btbd6	1.56711	0.870105	1.09411	1.57078	0.708657	0.625249
Nudt14	2.99575	3.09335	3.06301	2.77762	2.71568	2.53144
Epdr1	3.95834	3.75388	4.02294	3.09219	3.10132	3.89991
Flii	5.44508	5.45743	5.42124	5.36412	5.373	4.77076
Top3a	2.74601	2.77419	2.62416	2.66799	2.64651	2.86865
Atg4d	2.69193	2.42648	2.71003	2.35812	2.33153	3.02415
Qtrt1	2.40864	2.42386	2.68074	2.6602	2.97447	2.9248
Plin4	0.0666789	0.0124671	0.0103975	0.112288	0.0295405	0.0787437
Hdgfl2	4.41203	4.28822	4.49078	4.21587	4.18604	4.05237
Chaf1a	3.97088	3.92927	3.96542	3.38689	3.6447	3.79073
Adprh	4.83411	4.75283	4.86873	4.29108	4.35338	4.30395
Tmem39a	2.67593	2.79103	2.40542	2.36757	2.47445	2.47359
Timmdc1	3.97434	3.82401	3.87434	3.80601	3.94529	4.09811
Pla1a	0.136329	0.102012	0.122699	0	0.099406	0.102237
Mcm2	6.50567	6.50053	6.51806	5.54488	5.76973	6.1605
Tpra1	2.64917	2.95961	3.02066	3.05533	3.13329	2.59293
Nab1	3.67222	3.7589	3.50246	4.33913	4.52662	4.74847
Adgre5	3.35695	3.43427	3.29184	3.42069	3.41318	2.2358
Il17ra	3.0625	3.03376	3.05058	3.13364	3.1591	2.98909
Lamb1	1.04112	0.911754	0.981306	0.365535	0.349777	0.694429
Kcnn1	0.147024	0.129891	0.137074	0.66615	0.675671	0.162827
Arrdc2	1.22995	1.0774	1.27272	1.65866	1.73097	1.0042
Ppp1r17	0	0	0	0	0	0
Cd36	0.254148	0.292093	0.152793	0.573484	0.520073	0.0411625
Map2k7	3.28051	3.13869	3.92092	2.06976	2.63717	3.61838
Timm44	3.49508	3.42032	3.47383	3.95795	3.95419	3.96618
Ap2a2	4.53502	4.50996	4.47572	4.41927	4.44251	4.50474
Pnkp	3.13169	2.97692	3.50629	3.21157	3.30207	2.71501
Med25	3.61726	3.48913	3.62701	2.92904	2.97092	3.04152
Bcam	3.14555	3.13777	3.22787	4.1114	4.11766	2.40828
Clptm1	5.35498	5.27502	5.30293	4.74824	4.81797	4.24749
Relb	1.61517	1.54964	1.70417	1.35184	1.32496	1.26307
Tomm40	4.96802	4.83632	5.0734	4.3536	4.47222	4.27211
Apoe	6.58702	6.52083	7.25337	6.70471	6.33679	5.88452
Apoc2	0	0	0	0	0	0
Hbp1	2.45515	2.60835	2.46651	2.77228	2.63147	2.90643
Prkar2b	1.97985	2.09798	1.9507	2.49423	2.37232	2.94892
Cdkn1b	3.19941	3.06845	3.11967	4.10138	3.87623	3.93158
Klf4	1.13928	1.05408	1.07786	0.994609	0.857353	1.25933
Ap1m1	4.98397	4.92356	5.23868	4.64139	4.77477	4.63243
Rab8a	4.22473	4.15785	4.26144	3.77022	3.7319	3.87283
Hmgn2	5.10762	4.89553	5.02358	3.29431	3.39585	4.42854
Fam32a	4.61022	4.55237	4.5093	4.14742	4.10116	3.88428
Elf3	0	0	0	0.0738571	0	0
Cyp2c29	0.018709	0	0	0	0	0
Stard3nl	1.8759	1.89059	2.01044	1.77192	1.63464	1.57227
Stk11	3.78972	3.81012	3.81418	3.54992	3.56893	3.64342
Efna2	0	0.189832	0.0303629	0.343098	0.310847	0.219505
Atp5d	6.51597	6.39797	6.85101	6.55164	6.61956	5.89279
Ppp5c	6.34725	6.29019	6.41709	5.78472	5.75235	5.65568
Cdk12	2.21876	2.37687	2.15105	2.49691	2.48268	3.21713
Lipe	0.223495	0.342447	0.374479	0.663508	0.615923	0.394227
Pafah1b2	4.59934	4.75947	4.60413	4.48257	4.3847	4.71869
Tbc1d8	1.52657	1.5155	1.32714	0.830166	0.961603	0.47664
Cnot11	4.36404	4.39313	4.43446	3.90997	4.00454	4.46399
Slc2a3	2.62294	2.48224	2.48537	1.83583	2.88892	2.9895
Foxj2	2.86054	2.88687	2.72448	3.36285	3.31335	3.14716
Sri	3.39745	3.44528	3.47357	3.85537	3.8919	3.70194
Dgcr2	3.91167	4.30965	3.811	4.00212	4.29404	4.11506
Irf3	3.17779	3.02428	3.1995	3.50918	3.37994	3.16562
Bcl2l12	2.19166	2.3044	2.27109	2.46638	2.80013	2.28513
Zfp959	1.14895	1.0946	0.237503	1.94013	1.72981	1.83076
Mpnd	4.89522	4.87815	5.09834	4.89342	4.70777	4.31777
Sh3gl1	4.14276	3.98522	4.21841	3.39183	3.59664	3.53002
Ebi3	0.0705212	0.0487007	0.0890357	0	0	0
Ccdc94	2.2389	2.21362	2.34245	1.64265	1.69315	1.87587
Ranbp2	2.32196	2.3628	2.08841	3.68014	3.55194	4.40729
Edar	0	0	0	0	0	0
Grk5	2.59473	2.66089	2.53852	2.76446	2.7296	2.30118
Dvl3	2.98443	3.00747	2.7626	3.60978	3.64056	3.13301
Abcf3	4.20116	4.26612	4.26949	3.86048	3.74744	3.8226
Eif2b5	5.99543	5.95809	6.09292	5.05923	5.14409	5.52995
Cyth2	4.51242	4.46711	4.50093	4.21106	4.30511	3.96529
Sult2b1	0.0432672	0.0565215	0.0303426	0.0145186	0.0438294	0.0115586
Car11	1.88017	1.8461	1.99363	1.96149	1.68267	1.30573
Dlgap1	0	0.00263185	0.00369964	0.00319701	0.00330436	0
Plag1	0.406293	0.443941	0.227187	0.775184	0.599959	0.6596
Hck	0	0	0.06106	0.0270252	0	0.0221632
Mrpl4	4.12178	4.15232	4.44534	3.99164	4.12943	3.82421
Keap1	3.87486	3.897	3.86982	3.54027	3.51252	3.61171
Ap1m2	0.0363728	0.168189	0.0812466	0.027037	0.0554634	0.0570074
Glg1	4.56855	4.70474	4.29866	5.24893	5.08382	4.95918
Atp8b3	0.54398	0.555122	0.469548	0.985277	0.931976	0.152749
Btbd2	2.98183	3.04867	3.15542	3.24502	3.32484	1.91622
Csnk1g2	4.95684	4.92023	5.09013	4.5984	4.63905	4.48282
Abhd17a	4.88108	4.83577	5.28075	4.25551	4.41106	3.71362
Mob3a	2.4538	2.39803	2.53057	2.41976	2.53467	2.13122
Cacnb3	2.01491	1.9524	2.11898	2.38437	2.23643	2.63832
Ccdc65	0.688999	0.760403	0.693737	0.325927	0.602404	0.526397
Fkbp11	2.38047	2.14775	2.45527	1.21922	1.72992	2.1428
Ddx23	4.95951	4.88869	4.96331	4.73212	4.74607	4.98911
Pld3	4.30156	4.28891	4.40185	4.5544	4.44462	3.67697
Grik5	1.44161	1.46812	1.49689	2.51417	2.52947	1.90998
Cd79a	0.379518	0.251168	0.355288	0.473886	0.268833	0.677834
Rabac1	5.19954	4.91384	5.5165	5.2629	5.29666	3.96093
Etv3	1.9216	2.07532	1.91141	2.40074	2.32146	2.41844
Prkcsh	5.24486	5.14024	5.4491	4.78652	4.76645	4.70033
Elavl3	0.00657196	0	0	0.0154655	0.0222684	0.0877938
Rab3b	0.064142	0.0908537	0.151387	0.235377	0.417047	0.122018
St8sia6	0	0.00743921	0	0	0	0
Fcgrt	3.53693	3.54447	3.67571	3.94372	3.94472	2.48819
Nosip	4.38313	4.21224	4.42606	3.77062	3.82467	3.95909
Pih1d1	4.36018	4.25089	4.39415	3.82087	3.87881	3.71271
Rps11	9.05064	8.94856	9.20329	8.23061	8.32568	8.47403
Supt5	5.25434	5.28966	5.18481	5.07232	5.12285	5.48166
Dll3	0.0201509	0	0	0.0199523	0.0793221	0.0108713
Paf1	4.73657	4.58423	4.80974	4.58276	4.64397	4.43794
Timm50	5.02842	4.9587	5.20179	4.00233	4.27306	4.64861
Med29	4.41267	4.34254	4.64167	3.70132	3.82856	3.67536
Bicd1	0.845421	0.760491	0.69129	1.80814	1.65548	1.5456
Ncstn	4.89973	4.90541	4.89537	5.32712	5.37376	4.63673
Pex19	4.76991	4.76957	4.70002	4.02639	4.46375	4.25192
Phyhip	0.202119	0.248995	0.355486	0.430629	0.238459	0.115104
Crhr2	0.0112251	0	0.0128549	0	0.0114859	0
Inmt	0.0876452	0.276563	0.0804137	0.0353499	0.0362839	0.141038
Cyp4f18	0.108934	0	0	0.0440087	0.0622354	0.149366
Impdh1	3.79027	2.97574	3.79924	3.89865	3.88314	3.51284
Psg18	0	0	0	0	0	0
Dusp3	5.23209	4.23146	5.20559	4.08809	4.04424	4.19898
Prodh	3.2969	3.2601	3.2601	2.91664	3.0422	2.60448
Dgcr14	3.63195	3.46858	3.50797	2.79211	2.88145	3.04978
Slc25a1	4.85201	4.55032	4.96793	4.84309	4.8624	4.05521
Dgcr6	3.74648	3.71119	3.95485	3.27934	3.28668	2.95299
Ddr1	4.78112	4.71695	4.76673	4.34198	4.34035	4.22103
Ier3	4.3823	4.63441	4.52386	5.85623	5.17492	4.60507
Fosb	0.24598	0.178219	0.259095	0.191838	0.217566	0.178428
Klc4	3.9097	3.96182	4.00423	4.00078	3.83403	3.17957
Ercc1	3.25366	3.26405	3.61948	2.52376	2.57955	2.6019
Cyp17a1	0	0	0	0.0306221	0.0626677	0.0366462
As3mt	0	0	0	2.34588	2.1143	2.39632
Homer3	3.99808	3.7141	3.74045	3.07165	3.03814	2.79204
Crtc1	1.79429	1.82496	1.83969	1.77998	1.68812	1.58506
Rnf215	3.30985	3.29898	3.49406	2.84211	3.20509	2.53704
Sec14l2	2.99529	2.97445	2.90161	3.13779	3.22965	2.48069
Aven	3.0292	2.93314	2.97445	2.16995	2.06691	2.55746
Cp	4.05516	4.04657	3.88237	5.69263	5.54537	3.84939
Crot	3.64134	3.84929	3.58153	4.39429	4.26182	3.73604
Rps6ka1	2.87794	2.82099	2.89791	2.73869	2.53563	2.26126
Calb2	0	0	0	0	0	0
Snrnp200	5.3476	5.44302	5.13509	5.52381	5.42804	5.66139
Ciao1	4.35467	4.31502	4.48115	3.80617	3.89666	4.11235
Has1	0	0	0	0.206154	0.0886942	0.0581056
Taf6l	2.64075	2.1848	2.36839	1.8275	1.86273	1.93188
Insig2	3.58548	3.56109	3.47654	4.2098	4.19804	3.77115
Kpna6	4.1576	4.28884	4.05453	4.21607	4.14966	4.18483
Man1a	0.883909	0.948841	0.759371	0.309721	0.275741	0.342929
Itpkc	1.41071	1.34694	1.37344	0.988297	1.08922	1.14928
Coq8b	1.99126	1.88837	1.90458	2.1257	1.81968	1.23945
Brd8	2.6616	2.55437	2.46846	2.83615	2.8176	3.63966
Kif20a	5.71035	5.71516	5.64462	2.91222	3.48808	5.6557
Farsa	3.58896	3.45901	3.64612	3.45492	3.41018	3.29601
Gcdh	3.82075	3.83791	3.95306	3.50825	3.68824	3.29337
Mast2	4.38458	4.40888	4.28758	3.90822	3.86604	4.40346
Dnase2a	2.90522	2.81226	3.01046	2.35897	2.51256	2.37999
Rad23a	4.73876	4.74212	4.63625	4.3856	4.31138	4.32459
Calr	8.62468	8.55346	8.62269	7.97917	8.11292	8.84452
Syce2	0.163489	0.173925	0.172141	0.280595	0.400401	0.289888
Nfat5	2.1723	2.41867	1.9119	3.20221	2.93041	3.24938
Nob1	3.88929	3.96947	4.23267	3.23523	3.50849	3.9686
Nqo1	0.200334	0.120142	0.114467	3.36349	3.44491	2.38211
Ppfia3	0.78772	0.773446	0.790643	1.01373	0.847493	0.573578
Gys1	3.96158	3.93695	3.83895	5.02141	4.53563	3.52443
Ruvbl2	5.245	5.13321	5.28329	4.63774	4.70954	5.23757
Lin7b	0.175307	0.291044	0.156478	0.38351	0.339879	0.244671
Bax	6.77991	6.85788	6.98769	5.45116	5.62694	6.09504
Il7r	0	0	0.0141413	0	0	0
Tfam	3.67051	3.66759	3.63394	3.66119	3.66627	3.75834
Zfp81	0.969994	1.01468	0.79849	1.7191	1.59476	2.05271
Efnb3	0.434602	0.337555	0.422405	0.876336	0.84136	0.781336
Mmd	3.00775	3.00391	2.9169	2.5527	2.57116	2.52509
Hlf	0.166062	0.171593	0.0954346	0.393278	0.444748	0.411813
Fam162a	5.09624	5.0565	5.44732	6.2874	5.94131	4.69496
Rpl8	9.85066	9.7037	10.0834	8.85749	8.9716	9.34379
Grm3	0	0	0	0	0	0
Ssbp2	2.06646	2.01005	2.039	1.75232	1.73491	1.90078
Fancl	2.16678	1.96666	2.09829	1.38521	1.45881	2.02713
Brinp2	0	0	0	0	0	0
Gstm5	4.43209	4.42536	4.4611	4.55736	4.64182	4.11609
Gstm7	3.21008	3.1997	3.14869	3.38363	3.31336	1.44706
Gstm3	0	0	0	0	0	0
Stat3	3.34266	3.17133	3.06732	3.96124	3.94644	3.11689
Stat5a	2.73229	2.82257	2.76467	3.16561	3.17482	2.53287
Cavin1	5.03057	4.86189	5.02821	4.75645	4.63327	4.21171
Map3k11	4.7378	4.72627	4.96222	4.58492	4.63234	4.20654
Akt2	4.36984	4.28296	3.80146	3.69004	3.8054	3.95623
Dnaja3	4.29884	4.29954	4.40501	4.3637	4.41101	4.3274
Hmox2	4.90605	4.81631	5.05923	4.50457	4.52181	4.55688
Cdip1	3.21798	3.29412	3.35295	2.39008	2.46911	2.83149
Map3k20	3.34403	3.47711	3.0924	3.42534	3.44899	3.62061
Cwc15	6.04097	5.96722	6.00824	5.67795	5.74342	5.87776
Col5a3	2.283	2.29114	2.38582	3.55025	3.51597	2.54202
Dnmt1	5.82535	5.87175	5.6508	5.40513	5.5705	5.88304
Ppan	3.89003	3.57404	3.85989	3.86943	4.00112	3.99673
Angptl2	4.19199	4.20624	4.09638	4.64505	4.54767	3.92635
Cacna1e	0	0	0	0.00226795	0.00233608	0
Cacna1b	0	0	0	0	0	0.00605526
Trmt10a	1.22358	1.30899	1.25522	1.05959	1.19393	1.8717
Etv1	0.663711	0.76303	0.595247	1.9673	1.8377	1.06304
Kifc2	0.103615	0.0280193	0.17552	0.921571	1.01865	0.673328
Psap	8.35167	8.30807	8.39317	8.94333	8.94344	8.08948
Ikbkg	2.40348	2.44913	2.17591	2.59216	2.70315	2.11224
Pax2	0	0.010494	0	0	0	0
Wars2	1.63747	0.862557	0.959227	1.57713	0.774826	1.81458
Atn1	5.47726	5.49194	5.43598	6.09727	6.15121	5.7981
Phb2	6.94507	6.8077	7.04337	6.29269	6.44408	6.44839
Ptpn6	3.82909	3.95579	3.94795	3.37477	3.2687	1.54049
Eno2	1.1199	1.25128	1.24985	2.13198	1.85193	1.56158
Emg1	4.79409	4.72034	4.97205	4.27872	4.38428	4.88306
Lpcat3	5.33662	5.31894	5.40035	5.209	5.18989	4.77276
Atp6v1f	7.31267	7.2957	7.60055	6.79591	6.78417	6.5129
Il12b	0.0576357	0	0	0	0	0
Clcn5	0.661412	0.971555	1.60916	2.33043	1.08469	2.46204
Clcn3	1.67217	1.83007	1.49997	2.27948	1.98125	1.96171
Hif3a	0.0508075	0.0440117	0.0849865	0.506093	0.4786	0.0689827
Gpx6	0	0	0	0	0	0
Gpx5	0	0	0.0390527	0	0	0
Pde1c	0.50822	0.491974	0.380049	1.29915	1.30365	0.892778
Utp20	3.49426	3.61818	3.21613	3.49939	3.48317	3.92804
Spic	0	0	0	0	0	0
9330159F19Rik	0.353938	0.520661	0.435693	1.20749	1.28752	1.05079
Cul3	4.1392	4.12643	4.06458	4.66414	4.91208	4.96542
Sst	0	0	0	0	0	0
Il11	0.10135	0.080049	0.0535088	0.0272564	0	0.119492
Large1	2.25184	2.2533	2.23188	2.2711	2.30029	2.50967
Ddx56	5.56603	5.5186	5.63538	4.34753	4.49265	4.79084
Tmed4	6.03024	6.00919	6.13922	5.45528	5.49004	5.23405
Col26a1	0.0140314	0	0	0.00278717	0.00544282	0.00369669
Bid	2.99209	3.81623	3.99583	4.03535	4.06807	4.01174
Ralb	4.29111	4.21783	4.27801	3.89566	4.02108	3.76247
Ppp1cc	5.37481	5.3828	5.39626	5.08597	5.11598	5.04479
Dnajb11	6.07209	5.9388	6.04618	5.4344	5.60172	5.70018
Tbccd1	2.10842	2.17237	2.20623	2.07113	1.94615	2.25754
Clec11a	0	0	0	0	0	0.0203166
Zfp324	2.03322	1.90808	2.07922	1.74889	1.75386	1.69
Gab2	2.99834	3.17769	2.86413	3.44868	3.29155	3.11412
Coro1c	4.69022	4.66958	4.57974	5.06164	5.045	4.44264
Tax1bp1	4.22192	4.1348	4.15484	5.02015	5.00087	5.12137
Psg17	0.085838	0.0268765	0.0286116	0.0498803	0.0277273	0.0190058
Psg19	0	0	0	0	0	0
Ctse	0	0.0356196	0.040676	0.0179503	0	0
Ndrg2	0.636288	0.370338	0.421465	5.10299	4.91077	1.99198
Mettl17	1.18837	1.26894	1.32682	1.5876	1.73198	1.68684
Arhgef40	1.947	1.91329	1.83747	2.138	2.25608	1.89565
Pnpla6	1.07029	1.09317	1.13388	2.76601	2.70146	2.00657
Mcoln1	2.16311	2.20881	2.15023	3.14328	3.00032	2.24607
Arhgef18	1.99548	1.91208	2.27417	2.38768	2.16663	2.26602
Pkn2	2.09716	2.22702	2.00298	2.81012	2.66171	3.27125
Cd33	0	0	0	0.00734961	0	0
Etfb	6.56307	6.56435	6.82144	6.14013	6.29923	5.74848
Nkg7	0	0	0	0	0	0
Stxbp2	4.35655	4.36717	4.55911	4.94817	4.97614	4.17983
Pcp2	0	0	0	0.1322	0.10696	0.050011
Sgce	3.19578	3.15453	3.20394	3.12798	3.17443	2.9366
Chn2	2.06094	2.12613	1.96479	2.51015	2.50432	2.02585
Wwox	1.39771	1.50208	1.36687	1.3414	1.35627	1.09072
Slbp	3.12992	3.03396	3.0191	3.13683	3.25328	3.43712
Tyr	6.16384	6.27198	6.13003	4.4671	4.37757	2.48117
Ghrhr	0	0	0	0	0	0
Aqp1	0.246276	0.323598	0.503638	0.311418	0.42304	0.256489
Arid3b	0.706266	0.592122	0.645233	0.708855	0.817637	0.870762
Cnn2	5.68452	5.487	5.79742	4.89422	4.99201	4.53492
Polr2e	4.98531	5.09322	5.14227	4.07703	4.20702	4.3202
Abca13	0.0961487	0.138084	0.0403673	0.396567	0.377776	0.979753
Myo9b	3.55066	3.55754	3.56323	3.99568	3.73684	3.61885
Hdac9	0.0757133	0.109069	0.0988028	0.405846	0.380566	0.523097
Ly9	0	0.0169849	0	0.557585	0.612935	0.46859
Cd244	0.0118118	0.0232563	0	0	0.0117677	0
Adgre1	0	0	0	0	0	0
Mtfp1	3.79267	3.82172	4.084	3.90187	4.03332	3.98202
Rab23	1.66644	1.57868	1.58277	1.78816	1.63351	1.79162
Rab11a	4.69762	4.5764	4.61316	4.68311	4.57615	4.26319
Eif2b2	5.53268	5.39596	5.60619	4.73937	4.80955	4.78986
Dlst	3.8546	3.6784	3.5308	3.81873	3.91572	4.03384
Pgf	0.313962	0.357193	0.268864	0.729817	0.361191	0.314089
Ulk2	2.68514	2.80895	2.52641	2.84579	2.81528	2.71746
Ccl24	0	0	0	0	0	0
Dgkq	0.998305	0.905388	0.790056	1.65234	1.76429	1.18747
Tmed11	0	0	0	0	0	0
Grap	1.27798	1.24766	1.62218	0.470749	0.408962	0.570282
Pou1f1	0	0	0	0	0.0330603	0
Chmp2b	5.12008	5.0984	5.08419	5.09698	5.11195	5.37214
Plod3	4.14646	3.9552	4.16569	4.0807	4.10775	4.04458
Ap1s1	5.99696	5.87848	6.21195	5.33355	5.35637	5.38367
Mapk13	1.95362	1.85361	1.93194	1.02316	0.958021	0.769238
Srpk1	3.61342	3.87347	3.52398	3.33086	3.33554	3.83389
Pax3	4.17567	4.32939	4.26091	4.5905	4.65775	4.85527
Lbr	3.82488	3.72193	3.61478	3.22017	3.20147	3.94848
Crabp2	0.925941	0.962228	1.01265	0.736683	0.67153	1.54667
Nes	3.39807	3.34823	3.31656	4.52242	4.46945	4.68562
Bcan	1.33998	1.30776	1.23163	2.36223	2.46768	1.86687
Hapln2	0.0513314	0	0	0	0	0
Prcc	5.38117	5.27082	5.57464	4.96069	5.0617	5.52334
Rrnad1	1.33694	1.1868	1.38779	1.92243	1.85597	1.96917
Hdgf	7.36305	7.28022	7.36162	6.56427	6.70429	7.53692
Slc25a18	0.235761	0.349409	0.174947	0.723146	0.800068	0.406812
Thop1	4.16374	4.11687	4.30771	3.51742	3.73149	3.76618
Apba3	2.23564	2.29891	2.4707	2.25404	2.10579	1.80633
Matk	0.0340808	0.0681542	0.153516	0.0490143	0.153919	0.130903
Pias4	3.46138	3.35041	3.43931	3.20807	3.10621	3.17078
Map2k1	5.25767	5.26712	5.22707	5.99477	5.89707	5.14444
Sgta	5.87943	5.80671	6.01458	5.22545	5.3639	5.22335
Nmrk2	0.0866004	0.251471	0.274631	0	0.0620651	0.0631799
Tmem242	5.26591	5.09286	5.39769	4.44597	4.58296	4.63753
Dtx2	2.01364	1.81907	1.90823	1.3508	1.52845	1.50874
Zp3	0	0	0.173021	0	0	0
Hspb1	4.72401	4.58028	5.00379	4.09361	3.92734	3.38526
Rasa4	0.104374	0.164637	0.121793	0.482158	0.4598	0.312491
Syt5	0	0	0	0.0235466	0	0
Hnrnpa2b1	6.5211	6.44238	6.48802	7.14399	7.15375	7.52226
Fxyd4	0.0217364	0.0917988	0.0141368	0.0911452	0.104219	0.0420487
Ccdc130	2.26829	2.16923	2.17247	2.36296	2.39182	2.30693
Mri1	3.85443	3.71918	3.78532	3.68269	3.67631	3.40111
Prkacb	3.35117	3.47869	3.23422	3.75667	3.75702	3.5287
Sgsh	3.99445	3.99312	3.88231	4.36835	4.28336	3.385
Chd5	0.270778	0.351202	0.266288	0.334172	0.260835	0.445148
Cstb	6.9742	6.88838	7.11255	6.32952	6.34894	6.1311
Sh2b2	0.0879794	0.0793308	0.0932398	0.378961	0.393565	0.10988
Pex5	4.10752	4.11791	4.25328	3.69543	3.64643	4.06667
Jkamp	3.29526	3.45879	3.37965	3.82303	3.91543	3.81907
Cd44	5.55944	5.68089	5.38293	6.10781	6.0386	6.01277
Slc1a2	0.017406	0	0	0.00435344	0	0.00463152
Eif2ak4	2.25048	2.42776	2.04432	3.12019	3.03066	2.99378
Wdr1	5.39194	5.33493	5.33336	5.90748	5.88582	4.94161
Slc2a9	2.28802	2.21838	2.21387	1.75901	1.69894	0.943253
Wisp1	2.80813	2.87514	2.64867	2.14648	2.05502	3.20268
Ndrg1	5.43	5.47179	5.55428	4.67895	4.37414	4.19919
4930550C14Rik	0.0219164	0	0.0117756	0.0160894	0	0
Man2b1	3.68799	3.65387	3.62073	3.83231	3.79439	3.59859
Klf5	0.237983	0.155114	0.107917	0.449726	0.561931	0.528646
Wdr83	2.92694	3.02907	3.21534	2.83755	2.93095	2.56487
Prdx2	6.01839	5.99476	6.18841	5.90144	5.94504	5.82539
Polr2a	6.06686	6.283	5.86887	5.87369	5.78674	6.08138
Shbg	0.0693474	0.0374638	0.121738	0.168262	0.074306	0.171336
Senp3	4.59468	4.28622	4.55362	3.64545	3.8308	4.08761
Corin	0.0422147	0.0262232	0.0363532	0.0102861	0.0108096	0.0334586
Plekha8	3.65056	3.82608	3.56858	3.83009	3.75878	3.63696
G6pc2	0	0	0	0	0	0
Spc25	4.29709	3.4964	4.17818	2.46749	2.97819	4.20859
Dnah2	0.0227616	0.0394751	0.0230504	0.140566	0.149669	0.0490548
Ripk4	0	0.0314884	0	0	0	0
Ufd1	3.36078	3.49843	3.40958	3.38434	3.42399	3.48356
Zfp287	1.15353	1.16438	0.951507	1.35924	1.22638	1.13129
Prlr	0	0	0.00431401	0.0037281	0.00769575	0
Letm1	4.00546	3.91931	3.94174	3.76587	3.92374	3.64914
Ubqln1	5.22439	5.1853	5.07853	5.01307	4.92409	5.04467
Fgfr4	0.317543	0.28255	0.354602	0.369833	0.140616	0.235996
Cadm3	0	0	0	0	0	0
Fcer1a	0	0	0	0	0	0
Txn2	4.39882	4.21075	4.68185	4.44879	4.54581	4.19888
Casp14	0	0	0	0	0	0
Slc1a6	0	0	0	0	0	0
Slc1a3	0	0.00668041	0	0	0	0
Crbn	2.62389	2.82708	2.68815	2.86984	2.82503	3.12817
Il5ra	0	0	0	0	0	0
Msh6	5.12087	5.08661	4.93523	4.48111	4.70865	4.69525
Fbxo11	3.56102	3.66496	3.42367	3.95997	3.99119	3.9516
Mlxipl	0	0	0	0	0	0
Tbl2	2.59073	2.55685	2.47033	2.74878	2.49194	2.69071
Wbscr22	3.86746	4.05521	4.05104	2.99718	3.38102	3.54145
Nid1	1.70144	1.9255	1.72443	1.85963	1.76192	2.10945
Mcm5	5.65346	5.60588	5.61314	4.92354	5.21351	5.44381
Hmox1	6.0271	5.84013	6.03775	5.30177	4.92273	5.19487
Mprip	5.1355	5.10845	5.0457	4.82131	4.86538	4.77957
Cic	3.4528	3.53644	3.38824	3.76724	3.72299	3.53024
Pafah1b3	1.72845	1.68098	1.88874	2.6309	2.57095	2.06777
Il27ra	0.0488065	0.138339	0.161227	0.552448	0.557832	0.262179
Prkaca	5.59665	5.62337	5.5624	5.29824	5.30948	4.97388
Asf1b	5.25628	5.20828	5.41131	4.12715	4.37317	4.7833
Myl10	0	0	0	0	0	0
Ddx39	5.03754	4.90098	5.14255	3.77988	3.91118	4.80528
Dnajb1	5.05038	4.91411	5.02035	4.63171	4.6321	4.25186
Msh4	0.045214	0.00826642	0.0451184	0.0693042	0.119633	0.0837172
Usp40	2.40035	2.42575	2.0991	2.7103	2.58016	2.67984
Evx1	0	0	0	0	0	0
Kbtbd4	3.00128	3.06698	2.91851	2.7201	2.8991	2.60395
Celf1	4.47231	4.56614	4.2448	4.63328	4.48935	4.64933
Ndufs3	5.47521	5.38141	5.55011	5.70639	5.74684	5.07947
Por	4.32192	4.31715	4.40859	4.43598	4.52688	4.30579
Igf1r	1.27854	1.30548	1.094	1.98193	1.88958	1.88718
Insr	1.79678	2.02778	1.58164	2.55075	2.10348	2.32827
Fcer2a	0	0.0544193	0	0.0063369	0.0111583	0.0280445
Cyp2a5	0	0	0	0	0	0
Atp4a	0	0	0	0	0	0
Trim28	6.45128	6.41833	6.59444	5.30852	5.50052	5.86563
Ube2m	5.75908	5.62049	5.87482	4.93557	4.99874	4.764
Adcy9	1.36938	1.60829	1.31404	0.972583	1.04789	0.596843
Mef2c	0.911593	1.09691	0.670699	2.01522	1.88502	1.82438
Ctr9	3.87264	3.94313	3.83467	3.83273	3.77403	3.90497
Eif4g2	6.47594	6.59287	6.35048	6.95949	6.9818	7.39717
Mrvi1	0.0374882	0.0691499	0.111243	0.0249439	0.0257186	0.0177401
Pcyt1a	3.26529	2.91431	2.37554	2.65577	2.5539	3.81123
Zfp592	2.78789	2.88988	2.82625	2.72305	2.64994	2.73901
Psmd4	5.91511	5.81026	6.0039	5.34114	5.32686	5.54583
Tmod4	0.0556447	0.0627709	0.0648402	0.152641	0.220167	0.200036
Insrr	0	0	0	0	0.0111676	0.0211697
Cabp5	0	0	0	0	0	0.0820447
Snx6	4.65939	4.71268	4.61196	4.58863	4.5645	4.68521
Mthfd2	5.48105	5.31616	5.57533	4.71184	4.91183	6.02072
Kit	0	0.00640059	0	0.0117818	0.0190067	0.0336563
Tomm40l	2.76943	2.65557	2.92893	2.5238	2.74461	2.7292
Nr1i3	0	0.0688116	0.00631773	0.0742988	0.0255683	0.0200476
Apoa2	0.65665	0.826379	0.820832	1.09823	1.08904	0.723378
Pan2	1.92449	1.90997	1.91799	2.30095	2.27121	2.62572
Cs	6.60935	6.56662	6.53159	6.50217	6.5783	6.37083
Ampd3	1.80047	1.85293	1.68945	2.81873	2.7112	2.08848
Bcas2	3.68737	3.61085	3.64673	3.19264	3.13971	3.78983
Sh2d1a	0	0	0	0	0	0
Ctcf	4.16439	4.27848	4.09115	4.25022	4.2269	4.77566
Pard6a	2.14969	2.16203	2.1883	1.6368	1.89712	1.70457
Agrp	0.257523	0.353926	0.293637	0.423396	0.155305	0.248106
Pvalb	0.0545116	0	0	0.105676	0.298251	0
Tfap4	2.49088	2.27971	2.33967	2.43845	2.36076	2.4588
Ranbp1	7.12201	7.06555	7.01247	5.65717	5.96617	6.82629
Cd247	0.0161874	0.0106865	0	0	0	0.0391407
Rfx5	1.92605	1.76182	1.88695	2.05505	1.80301	1.65594
Psmb4	6.87307	6.67474	6.99975	5.91055	6.08115	6.22429
Mmp8	0	0	0.0536438	0	0	0
Slc30a4	2.94599	2.94575	2.68876	3.08413	2.94231	3.39289
Sqor	0.0953106	0.0276782	0.0291468	0	0	0.0294367
Bloc1s6	3.44219	2.49952	2.31236	2.52824	2.55918	2.06438
Metap1	3.07146	3.07247	2.93769	2.82188	2.93961	3.10658
Gpr108	4.61352	4.5122	4.38706	4.11084	4.29263	3.57815
Tnfsf14	0	0	0	0	0	0
Gata6	0	0	0	0	0	0
Rsl1d1	5.96795	5.95794	5.96986	5.97796	6.20916	6.58989
Cnga2	0	0	0	0	0	0
Apc	2.34326	1.20696	0.67848	2.33939	2.52214	2.77356
Reep5	5.45249	5.428	5.52478	5.1209	5.09722	5.03352
Ergic3	5.8106	5.80441	5.91114	5.5006	5.50879	5.19401
Uqcc1	3.55609	3.56406	2.99182	3.02405	3.38015	3.02322
Spo11	0	0	0	0.0240133	0	0
Ncoa2	2.30211	2.49426	2.06395	3.06375	2.97269	2.8235
Prl4a1	0	0	0	0	0	0
Trh	0.0812401	0.0407199	0	0.0407901	0.0826835	0.0433655
Nr2c2	1.78468	2.11564	1.55625	1.79232	2.32929	2.75898
Nr2c1	2.43143	2.55842	2.26937	2.10372	2.19825	2.00517
Smpd4	3.68569	3.71799	3.72972	3.05257	3.16466	3.41193
Pex1	1.57143	1.50152	1.41507	1.83879	1.76976	1.9824
Otx1	1.00124	0.82371	0.761337	0.800766	0.948909	0.808145
Kctd20	3.35193	3.68095	3.70131	3.12123	3.08267	3.29468
Itgae	0.0511408	0.0412571	0.117778	0.0695624	0.0967354	0.121538
Ctns	3.48586	3.65657	3.42489	3.23086	3.14728	3.15449
P2rx5	0.710334	0.660961	0.830722	0.716471	0.577971	0.447909
Shpk	1.67786	1.58067	1.81906	1.78707	1.47815	1.03617
Trpv1	0.061402	0.0286115	0.0679403	0.0307795	0	0.016404
Ephb3	0	0.00855324	0.0099153	0.0593481	0.0252438	0.0524289
Tuft1	2.49853	2.57197	2.40863	2.70132	2.66341	2.31996
Rcn1	5.20309	5.17399	5.18352	4.86268	4.79079	4.97701
Dnase1	0.492289	0.651826	0.123084	0.909715	0.948678	1.03989
Trap1	6.08485	6.02284	6.08514	5.73432	5.74876	5.86499
Naa60	3.07043	3.04611	3.33091	3.06921	3.05147	2.80495
1700037C18Rik	1.45171	1.002	1.33378	0.952183	1.00047	0.733715
Ankrd13d	1.18845	1.0316	1.0266	1.20367	1.14089	0.705664
Tyrp1	11.0413	11.1408	10.7984	10.3995	10.4413	10.7954
Tpr	2.56175	2.55365	2.41692	4.61398	4.58016	4.97966
Pdc	0	0	0	0	0	0
BC003331	1.778	1.74239	1.73783	2.58885	2.33266	3.00085
Prg4	0.0228229	0	0.0110909	0.051632	0.1165	0.0818145
Dhx34	2.25398	2.34825	2.23857	2.17044	2.19251	1.69977
Kptn	2.49573	2.40272	2.56132	2.17886	2.3165	1.31558
Napa	5.85078	5.78661	5.90834	5.04684	5.07161	4.85458
Sra1	4.15335	4.08549	4.39826	4.21586	4.1733	4.00274
Calcoco2	0	0	0	0	0	0
Atp5g1	4.34379	4.32822	4.57391	4.73487	4.93153	4.1582
Snf8	4.60122	4.54805	4.86234	4.15978	4.26529	4.09354
Tbcb	5.5555	5.43629	5.70829	5.16459	5.25069	4.90782
Inpp5k	2.4212	2.4922	2.5185	2.18795	2.30689	1.57722
Crkl	4.14311	4.11626	3.99304	3.83242	3.85881	4.15873
Upk3bl	0	0	0	0	0.12759	0
Eps8l1	0.785699	0.752045	0.883599	1.09314	1.05096	0.817594
Clint1	4.11687	4.19382	4.0032	3.75075	3.78232	4.01506
Prss16	0.273437	0.245358	0.120028	0.223981	0.385909	0.311576
Cdkal1	0.797974	0.698198	0.689976	0.630048	0.671562	0.934527
Rhox6	0	0	0	0	0	0
5430419D17Rik	0.0125147	0.0131851	0.00825799	0.0122267	0.0096146	0.00758791
Htra1	0.366744	0.228186	0.339858	0.0771877	0.0731616	0.410049
Zbtb17	4.69849	4.67506	4.79515	4.29624	4.43247	4.52099
Clcnkb	0.0642199	0.0626319	0.0844362	0.513565	0.336648	0.26049
Fam131c	0.0289001	0	0	0.077779	0	0.100858
Fblim1	1.7811	1.73037	1.85453	1.58196	1.26845	1.50744
Hspb7	1.68235	1.54748	1.57608	3.70821	3.66613	2.12311
Epor	1.38218	1.08302	1.2075	1.44666	1.05378	0.908668
Ccdc159	1.02822	1.017	1.14047	1.30386	1.25168	1.00219
Mob1b	2.01153	2.12045	1.88562	2.49663	2.34006	2.4345
Atp6v1b1	0	0	0	0.211579	0.0898681	0.0485731
Vax1	0	0	0	0	0	0
Atp6v1b2	5.69371	5.67714	5.667	5.39307	5.38863	5.28885
Eps15l1	3.01685	3.06121	3.01566	3.2586	3.21353	3.17532
Tep1	1.79172	1.86854	1.73874	2.88223	2.79554	2.30366
Ttc5	3.19688	3.12645	3.13488	3.6847	3.51118	3.3937
Osgep	2.14874	2.11957	2.32953	2.11027	2.25623	2.20928
Aamp	6.25652	6.12079	6.36105	5.96622	6.00917	5.40201
Tmbim1	3.20339	2.70524	3.11394	2.66064	2.56701	2.62341
Arpc2	7.19623	7.17932	7.19914	7.03848	7.02665	6.73507
Kmt2b	2.59501	2.70707	2.53093	2.95645	2.98365	3.14807
Zbtb32	0.1865	0.154284	0.329541	0.114974	0.460097	0.32688
Etv2	0	0	0	0	0	0
Upk1a	0.767931	0.85859	0.705158	1.38663	1.24486	0.760437
Tmem147	5.62334	5.46051	5.84914	4.92755	5.04354	4.54422
Rps9	7.80278	7.89007	7.97901	6.62854	6.96622	7.04689
Tfpt	3.45274	3.45322	3.64285	2.54216	3.6046	2.98369
Susd2	0.0331213	0.0165452	0	0.214551	0.241835	0.0825795
Ggt5	0.0385113	0	0.0440792	0.028687	0	0.00724223
Ggt1	1.53911	1.24746	1.32588	1.39374	1.36991	0.218857
Crip2	6.38717	6.16498	6.83322	5.38148	4.98222	5.50042
Crip1	0.498665	0.661036	0.619243	0.940456	1.01179	0.488612
Cbfa2t3	0.0676414	0.0332398	0.0691766	0.0984393	0.0756834	0.0287473
Fbln1	3.98228	3.96932	3.9424	3.03474	3.12764	4.27108
Pgrmc1	5.87796	5.77402	5.83166	5.28515	5.20663	5.14812
Gcat	2.77529	2.59896	2.69187	1.90045	2.16604	2.18676
Tek	0	0.113263	0	0.0351101	0.0248634	0.0128723
Mpl	0.0884579	0.104189	0.0915498	0.198995	0.291798	0.0191834
Elovl1	5.31706	5.4436	5.08073	5.01611	5.24117	4.43726
Med8	4.12628	3.72845	4.11119	3.68212	3.77524	3.75728
Hyi	1.76591	1.72034	1.81473	2.56557	2.17238	1.87879
Cdc20	6.96952	6.78652	6.96831	3.35228	3.87941	6.25389
Adamts4	3.15098	3.17021	2.93472	4.65093	4.6065	2.67937
Nectin4	0.286414	0.27977	0.239508	0.19839	0.142689	0.356795
Pfdn2	5.13832	5.04475	5.09139	4.77866	4.89906	4.9456
Rnf114	4.52894	4.5275	4.59996	4.16994	4.1771	4.19799
C330007P06Rik	2.77984	2.83931	2.6089	2.90844	2.83637	3.3511
Neurl1a	0.229067	0.235839	0.24534	0.818209	0.652984	0.521031
Srm	5.46602	5.25583	5.63223	4.95504	5.15549	5.4512
Epha2	1.02512	0.86911	0.855655	0.583074	0.461289	0.997755
Rbm14	4.18342	4.30167	4.25365	3.36638	3.27463	3.9601
Actn3	0.334603	0.302742	0.634099	0.235216	0.23969	0.121093
A530013C23Rik	0	0	0	0	0	0
Zdhhc24	1.58624	2.00926	2.20284	2.12833	1.98894	1.12246
Bbs1	0.939422	1.00057	0.703786	0.905628	0.872025	1.01298
Slc34a3	0.0238169	0	0	0.0388725	0	0.00999453
Ndor1	2.448	1.64858	1.68511	2.19566	2.15505	2.54521
Nsmf	1.5726	1.63065	1.56572	2.14615	2.19547	1.66235
Prl7a1	0	0	0	0	0	0
Prl8a9	0	0	0	0	0	0
Pdk1	1.48289	1.60073	1.30575	3.87553	3.02563	1.05993
Ptbp1	6.24254	6.27622	6.08366	5.96675	5.99136	6.07928
Mvd	4.29369	4.36748	4.5294	4.01527	4.1762	3.94107
Cyba	3.51011	3.48859	3.92691	3.18475	3.30561	3.58349
Itih3	0.0389991	0	0.0354758	0.0156543	0	0
Tmem110	2.37344	2.24034	2.39353	2.35758	2.52897	2.00823
Sfmbt1	2.42935	2.63146	2.37455	2.59805	2.65393	2.53982
Itih1	0	0	0	0	0	0
Ihh	0.140263	0	0	0.192684	0	0.115275
Prkag3	0.0383867	0.130262	0	0.0154169	0.0421635	0.161685
Cryba2	0	0	0	0	0	0
Atp7b	0.0419228	0.0683681	0.0535549	0.41204	0.262432	0.159953
Defb2	0	0	0	0	0	0
Slc4a1	0	0.0231484	0	0	0	0
Rundc3a	2.25239	2.23506	2.31497	2.23255	2.19744	1.49251
Slc4a3	1.52225	1.55655	1.50888	3.1481	3.1791	1.75489
Cdt1	4.35485	4.18631	4.42355	4.17133	4.46642	4.1842
Runx1t1	0.0427195	0.00714037	0	0	0.00741683	0.00758486
Snai3	0.102598	0.0685649	0.154146	0	0	0
Aprt	5.38264	5.28356	5.53486	5.01785	5.20578	4.9007
Gtf2h1	5.82038	5.82328	5.85734	6.01754	6.0768	6.73377
Hfe	3.38219	3.45271	3.49409	3.53461	3.55499	2.70155
Abhd1	0.501927	0.478513	0.751872	0.682454	0.783753	0.736217
Slc5a6	2.14407	1.996	2.04649	2.16853	2.22894	1.94753
Tcf23	0	0	0	0	0	0
Nphs1	0.998644	0.920159	1.14168	0.856766	0.79697	0.628093
Aplp1	0	0	0	0	0	0
Qrich1	3.44792	3.27231	3.00664	3.36751	3.2027	3.42541
P4htm	0	0	0.0037	0.0811744	0.0295535	0.0698632
Usp19	4.4476	4.42477	4.49875	4.53624	4.56098	4.48852
Pola1	1.86188	1.91979	1.6902	2.22392	2.33022	3.54822
Cdc42	7.35018	7.35642	7.33053	7.13795	7.2109	7.07385
Pknox1	2.56361	2.45274	2.44405	1.96381	1.64432	2.41992
D130043K22Rik	0	0.0234292	0	0	0.0111375	0
Gmnn	4.28714	4.19951	4.20592	3.89686	4.10455	4.38007
Acot13	4.67293	4.67615	4.86418	5.43835	5.48916	5.27003
Zfp184	0.49408	0.489443	0.632672	0.445625	0.454692	0.575222
Cyp27b1	0.0222939	0.145033	0.13136	0.373029	0.532331	0.1958
Cdk4	6.55871	6.43878	6.57071	5.8402	6.05441	6.18983
B4galnt1	0.00472533	0	0.0370556	0.147259	0.0625627	0.0387375
Mettl1	3.08842	3.01978	3.09638	2.34776	2.6558	2.97615
Tspan31	6.11275	5.97525	6.3956	5.58643	5.68041	5.56815
Kif5b	4.05121	3.97333	3.75806	5.83646	5.77827	6.66477
Saal1	2.48748	2.35952	2.56551	1.94408	2.05294	2.26968
Tph2	2.01233	1.91695	1.75586	1.84524	1.87809	2.05106
Krt23	0	0.0712588	0	0	0	0
Cnp	2.95453	2.8431	2.78897	3.07447	3.19927	2.63964
Ttc25	0.21687	0.136342	0.0982128	0.134756	0.0957111	0.0978276
Sulf2	5.50084	5.52767	5.40753	5.38343	5.47237	4.73895
Sod2	3.05563	2.96719	3.20781	3.43955	3.36566	2.63444
Tmco6	1.26102	1.3539	1.39483	1.69144	1.5589	1.1928
Stambp	2.41377	2.37315	2.50647	2.31789	2.40935	2.09038
Ezh1	3.01731	3.0541	2.97574	3.20148	3.17494	2.67798
Hap1	2.51403	2.53771	2.71126	4.20781	4.33288	3.90429
P3h4	0	0.0521919	0	0.0178264	0.0269204	0.0682952
Ctnnb1	7.95433	7.66961	7.69533	7.60953	7.34235	7.54946
Eif1b	5.05652	4.96899	5.08287	4.58478	4.49641	4.23741
Klk4	0	0	0	0	0	0
Chrd	0.00921143	0	0	0.0623886	0.131791	0.00970318
Psmd2	7.06619	7.07154	7.04337	6.38067	6.46673	6.77607
Syngr3	0.0547953	0	0.16551	0.0942745	0.162013	0.139368
Vars	4.87192	4.78406	4.88423	4.08537	4.25843	4.57362
Vwa7	0	0	0	0.02631	0.0367649	0
Hspa1l	0.826594	0.632937	0.956145	0.948865	0.829086	1.05332
Slc44a4	0	0.0182517	0	0	0	0.00874722
Msh5	0.0310591	0.0103066	0	0.00464062	0.0198625	0
Abhd16a	3.57906	3.687	3.72392	3.32135	3.26429	2.68029
Neu1	4.07671	4.09936	4.15343	4.10202	4.15877	3.19801
Ddah2	0.833807	0.546724	0.582197	0.717044	0.813575	0.571932
Clic1	6.50164	6.33394	6.64739	6.04127	6.03068	5.59193
Lsm2	3.37851	3.21247	3.61645	2.24428	2.44318	2.74331
Pole	3.1046	3.14973	2.95278	2.82885	2.98262	3.37355
Atp1a2	0	0	0	0	0	0.00863102
Atp1a4	0	0	0	0	0	0.00749994
Casq1	0.357507	0.120816	0.249238	0.43358	0.0589582	0.184955
Stx1a	1.74151	1.7133	1.96073	2.40907	2.42791	2.34682
Ceacam9	0	0	0	0.038045	0	0
Zfp775	1.90018	2.32096	2.08683	1.81408	2.03672	1.96823
Scube2	0.0137671	0.0671711	0	0.027314	0	0
Mrpl49	4.99211	4.87531	4.99582	4.22717	4.4167	4.80585
Dennd2c	2.17891	2.088	2.15343	1.59255	1.34491	1.48408
Mark3	3.54298	3.54647	3.46162	3.73906	3.70916	3.7653
Gatad1	4.69219	4.55006	4.70664	4.35853	4.34558	4.57979
Pcdha11	0.285671	0.34237	0.436004	0.823902	1.34509	0.892857
2310003L06Rik	0	0	0	0	0	0
M6pr	5.98919	5.98303	5.96098	5.88744	5.90955	5.66697
Lrrc8a	3.4691	3.18135	3.09593	3.55024	3.46469	2.9382
Mc5r	0	0	0.0168201	0	0.0150807	0.0308304
Ppp2r1a	6.85409	6.78591	6.9767	6.15472	6.25958	5.90013
Fance	2.0486	2.01674	2.26114	2.16559	2.16342	1.94685
Tinf2	2.61579	2.36396	2.55398	2.28799	2.42471	2.74122
Tssk4	0.210406	0.283675	0.296976	0.19514	0.201582	0.238133
Hapln4	0	0	0	0.178048	0.127396	0.0870884
Dus3l	3.75396	3.728	4.01701	3.68867	3.83433	3.46827
Gtpbp3	2.3568	2.29655	2.40761	1.98675	2.11188	2.04013
Tgfbr1	2.90758	3.09373	2.67901	3.95362	3.86574	3.86603
Homer1	1.08737	1.08081	0.926308	1.72633	1.60743	1.65617
Rad51c	2.23826	2.24925	2.17321	2.34025	2.38162	2.65931
Gabrb2	0	0	0	0.00897448	0	0
Cav1	1.3106	0.647148	1.3804	0.88518	1.16444	0.786629
Arpp19	4.04492	3.50129	3.84791	3.04779	3.84841	3.85687
Bcl2l1	5.06141	3.70945	5.18007	3.909	3.87432	3.34948
Khsrp	5.36958	5.39652	5.42168	4.92837	4.94545	5.39774
Dio2	0	0	0.0263185	0.217504	0.144576	0.146835
Ccdc124	5.58777	5.34785	5.54775	5.1742	5.20029	4.7274
Cct4	6.02472	5.97006	6.07962	5.04255	5.11672	5.64984
0610009B22Rik	4.49431	4.47954	4.57112	4.29137	4.40839	4.18844
Cpt1c	2.01455	1.86271	1.84609	0.505317	0.493994	0.405542
Twist2	0	0	0	0	0	0
Zfp655	2.75894	2.91757	2.72437	2.98487	2.91473	3.47958
Rhoa	6.0698	5.98377	5.97245	5.29214	5.31813	5.34944
Zmiz1	1.59767	1.66371	1.36989	2.92252	2.67732	2.1975
Ankrd26	1.84875	1.71161	1.51078	3.17213	3.22631	3.64367
Aldh16a1	3.31891	3.2312	3.34684	2.77428	2.89514	2.53444
Hnrnpa0	5.3078	5.28779	5.43505	5.5244	5.3779	5.47502
Prrg2	1.41246	1.4464	1.43663	1.76142	1.74071	1.0879
Hnrnph1	4.28225	4.1727	4.13054	5.08753	5.06632	5.48643
Ift43	3.4388	3.33354	3.77917	3.73487	3.71377	3.1001
Id3	2.94736	2.93044	2.97831	2.67131	2.82164	2.6114
Tcap	0	0.0590686	0	0.143608	0	0
Arid1a	3.63912	3.82451	3.47507	4.31528	3.70811	3.81929
Crlf1	3.02939	3.1169	3.52768	3.06754	3.03919	2.58758
Ctsd	10.0687	10.024	10.1929	9.79736	9.74916	8.92799
Rplp1	10.5163	10.4403	10.8086	10.0734	10.161	9.9624
Cabs1	0	0	0	0	0	0
Hmgcll1	0	0	0	0	0	0
Ttc9b	0.0142753	0.0750082	0.0437952	0.190548	0.0985961	0.140174
Phox2a	0	0	0	0	0.00861266	0
Abhd8	4.15251	3.99935	4.3519	3.55513	3.71846	3.65071
Ift22	3.30165	3.26941	3.40614	2.55652	2.68713	2.58597
Fzd3	0.840184	0.947472	0.921829	1.1031	1.05759	1.22243
1700008O03Rik	0.20644	0.167225	0.0816452	0.290925	0.406448	0.200054
Mid1ip1	4.55103	4.39216	4.65556	4.39648	4.5543	4.61892
Ap2s1	6.19257	6.47584	6.84541	5.76546	5.80853	5.17988
Fgfrl1	2.68811	2.64477	2.76741	3.05344	2.85351	2.54093
4930432K21Rik	2.44103	2.28478	2.33761	2.17123	2.52354	2.47061
Fhl2	0.287363	0.260919	0.418549	0.115948	0.184662	0.28964
Emc10	4.2501	4.25996	4.96882	4.1879	4.15502	3.30029
Clstn3	3.43743	3.74961	3.7976	3.97115	4.1093	3.79133
Fbxw9	2.79147	2.49714	2.76373	2.55437	2.38442	1.77583
Spib	0	0.0391273	0	0.0393867	0.020354	0
Fnbp4	2.80119	2.84468	2.59872	3.62413	3.55801	3.84479
Cers4	2.47034	2.46541	2.56314	2.72243	2.73733	2.30918
Scrn3	2.37699	2.64988	2.58474	2.91595	2.93221	2.88343
Phax	4.56032	4.45639	4.56253	4.18137	4.25862	4.61306
Tle1	1.36523	1.30926	1.35759	2.06391	2.04517	1.77174
1700109H08Rik	0.345757	0.343401	0.266516	0.912837	0.752368	1.25977
Relt	1.49699	1.68042	1.48421	1.77781	1.99729	1.20114
Snrpb2	3.83327	3.85947	4.04782	3.45673	3.39645	4.00497
Ubc	6.65228	6.61508	6.71996	6.44001	6.58358	6.68034
Prpf31	5.16322	5.09877	5.19496	3.80959	3.9763	4.22432
Sertad1	3.87562	3.59532	4.01217	3.56344	3.20057	3.0323
Carhsp1	5.22277	5.13459	5.2323	4.31828	4.40437	4.44671
Elk3	3.37318	3.36591	3.36774	4.05575	3.97191	3.35684
Herpud2	2.62769	2.54913	2.4513	2.72798	2.6679	2.46845
Rdh13	3.22175	3.21264	3.21103	2.96782	2.93591	3.03909
Adam21	0.0196009	0.0576111	0	0.0858543	0.0400985	0.11997
Nutf2	5.21956	5.23695	5.35995	4.63016	4.66909	4.8034
Fut1	0	0.0403293	0	0.012579	0	0
Arpc5	5.2074	5.17806	5.07629	5.29935	5.30733	4.95267
Rnf151	0.0936805	0.0786836	0.0544151	0.0924835	0	0.0492906
Elavl2	0	0	0	0	0	0
Pou2f2	0.0978091	0.113473	0.14726	0.125571	0.14644	0.217183
Mgst1	4.4394	4.40691	4.62091	4.46101	4.4152	3.3382
Nfib	2.0057	1.9715	2.01073	2.76213	2.8399	2.85362
Htr3b	0	0	0	0	0	0
Rab25	0.140908	0.159307	0.153039	0.25577	0.424148	0.26973
Ubqln4	4.6195	4.58517	4.62043	4.3178	4.3595	4.7532
Rbfox1	0	0	0	0	0	0
Rps18	7.91925	7.89864	8.17412	6.71109	6.81816	7.13331
Rpl10	7.73961	7.69233	8.15333	7.0232	7.05613	7.45037
Rps15a	6.33072	6.18966	6.38535	5.46471	5.53021	5.88572
Ncaph2	5.51255	5.49078	5.64613	4.899	4.92797	5.10203
Hipk1	3.3493	3.64237	3.18344	3.76697	3.58209	3.79839
Gprc5b	1.50683	1.65119	1.47354	1.45803	1.48322	1.23603
Man1a2	3.00986	3.1013	2.87134	3.53185	3.58867	3.61533
Ceacam5	0	0	0	0	0	0
Tppp2	0	0	0	0	0	0
Acyp1	2.00585	1.97166	1.60805	2.6397	2.55886	1.91191
Cldn13	0	0	0	0	0	0
Cd163	0	0	0	0.0243369	0.0213718	0.0252567
Hdac5	3.02911	3.05423	3.23525	3.30529	3.25935	2.82539
Rala	3.65495	3.67009	3.76873	4.06307	4.01857	3.91851
Clec3a	0	0	0	0	0	0
Vdac3	5.60839	5.43699	5.63387	4.87379	4.90226	5.0387
Slc1a7	0	0	0	0	0	0
Vps72	4.09346	3.97265	4.09737	3.49157	3.57703	3.79174
Gabpa	2.72744	2.89748	2.71198	3.36632	3.27997	3.82571
Bmp7	0	0	0.0146632	0	0	0
Dynll1	4.73168	4.48403	4.75291	3.24644	3.46243	4.91031
Pdcl	3.5517	3.52519	3.17765	3.69777	3.50771	3.62372
Tmem184b	4.24324	4.16691	4.27902	4.21385	3.09895	2.81515
Gm5965	0	0	0	0	0	0
Rsph14	0	0	0	0	0	0
Nf2	5.14198	5.10153	4.99984	4.78151	4.88342	4.6312
Cabp7	0.227513	0.292703	0.344415	0.566086	0.48566	0.651892
Zmat5	4.21182	4.23146	4.55929	4.03922	4.00804	3.65056
Ewsr1	6.23098	6.14891	6.19797	5.76738	5.7498	6.09484
Ap1b1	5.19544	5.24631	5.28036	4.63252	4.60292	4.54355
Derl3	0.0287298	0	0	0.037529	0.109539	0.0913927
Gstt4	0	0	0	0	0	0.0603277
Tbx1	0	0	0	0	0	0
Gnat2	0.895672	0.793481	0.801921	0.780351	0.980635	0.899283
Bcl2l13	4.49153	4.49132	4.40054	4.17552	4.20213	4.44442
2610028H24Rik	0	0	0.0700289	0	0	0
Spatc1l	0	0	0	0.0835089	0	0
Dqx1	0.35674	0.483009	0.53075	2.37229	2.44741	1.44897
Ccl8	0	0	0	0	0	0.220695
Lnpk	1.32227	1.24916	1.43928	1.95091	2.07282	2.30196
Prr29	0	0.03278	0	0	0	0.016372
Mymk	0.0377753	0	0	0.144019	0.0381403	0
Fam163b	0.0213276	0	0.0222229	0	0	0
Trpm5	0.173571	0.135753	0.296261	0.254207	0.290625	0.132054
Ascl2	0	0	0	0.134528	0.103294	0
Rarres2	0.152767	0.125452	0.298213	0.165457	0	0.130055
Pttg1ip	3.21601	3.3496	2.94376	4.49334	2.95428	2.43981
Trpm2	0	0.0137838	0	0	0	0.00356157
Ube2g2	4.8159	5.19038	4.31635	3.96337	4.87836	4.76913
Mpo	0	0	0	0	0	0.0176854
Lpo	0	0	0	0	0	0
Met	3.42851	3.99752	3.08972	3.56779	3.47674	2.63347
Slc16a12	0.0131965	0	0	0.0356562	0	0
Syn2	0.0188548	0.0540522	0.0297873	0.057309	0.111509	0.13644
Elk1	2.8982	2.92028	2.86532	2.87115	2.72386	2.55133
Nav1	3.35534	3.44972	3.0439	4.60251	4.29018	3.90642
Tnpo1	3.92822	4.16684	4.57939	3.73227	3.64908	5.26782
Myod1	0	0	0	0	0	0
Otog	0.0165401	0.0053787	0	0.0202653	0.0391658	0
Rnmt	2.457	2.49752	2.39654	2.52489	2.72681	2.63559
Kcnq1	0	0	0	0	0	0.0230619
Srp14	5.82165	5.69044	6.44886	6.08919	6.16203	5.85603
6330409D20Rik	0	0.130369	0	0	0	0
Cdk9	4.34943	4.17231	4.41718	3.88152	4.04455	4.20631
Tor2a	3.18139	3.04091	3.37099	2.30607	2.73547	2.82519
Fpgs	2.91213	2.75249	3.11512	2.60038	2.51951	2.51979
Mkl2	2.68382	2.91894	2.43977	3.07609	2.84913	3.24391
Cbx5	4.76829	4.94665	4.43303	4.93915	4.86229	5.4391
Odam	0	0	0	0	0	0
Apobec3	0	0	0	0.0106283	0.026658	0.0318067
St6galnac1	0	0	0	0	0	0
Taf7l	0	0	0	0	0	0
Sardh	4.34727	4.36194	4.50611	4.33955	4.23241	3.84065
Vav2	2.17175	2.27504	2.00122	2.6139	2.62405	2.44871
Tex15	0.00591845	0	0	0	0.00611799	0
Ppp2cb	5.87074	5.85179	5.92096	5.48425	5.636	5.8181
G0s2	0.543178	0.930203	0.954748	2.02888	1.80049	1.50007
Dmap1	3.516	3.3971	3.47886	2.91971	3.09922	3.00347
Pla2g12b	0	0	0	0	0	0
Mcu	1.76923	1.74563	1.65059	1.79627	1.72541	1.75956
Oit3	0.315039	0.213855	0.144067	0.107301	0.127497	0.328967
Tex11	0	0	0	0	0	0
Bcr	2.97801	2.98242	2.97584	3.02362	3.01103	2.81341
Fxyd5	2.36325	2.21176	2.38839	1.64675	1.63799	1.16767
Kcnd1	0.832823	1.1099	0.935275	1.01839	0.923224	0.670064
Tfcp2	1.65697	2.00284	1.96366	2.93832	2.86463	2.02534
Pou6f2	0	0	0	0	0	0
Pou6f1	1.56405	1.43327	1.39809	2.4254	2.42261	1.33656
Ubp1	3.69869	3.90409	3.48542	4.16929	4.09108	4.19237
Nuak2	0.0613172	0	0.0933601	0	0	0.0154602
Ick	1.39804	1.46843	1.35154	1.50937	1.40292	1.45234
Sdhb	7.51726	7.44045	7.54835	7.7545	7.87629	7.1295
Cox4i2	0.0855599	0.0691712	0	0.202499	0.0745363	0.0804769
Snap47	4.99089	4.95194	5.04385	4.35088	4.00622	4.42258
Wnt3a	0	0.0205555	0	0	0	0
Kdsr	2.03334	2.05375	1.87882	1.89651	1.90462	1.93663
Vps4b	2.45047	2.61263	2.46791	2.71125	3.14015	3.0452
Rps25	6.76116	7.14839	6.97438	6.00522	6.08268	6.39409
Nxf2	0	0	0	0	0	0
Taz	1.51902	1.39723	1.70127	2.54116	2.08166	1.6035
Kif19a	0.394003	0.43524	0.493198	2.6008	2.49213	0.72749
Aldh3a2	3.17366	3.16694	2.99102	3.09731	3.22843	2.86904
Zmynd10	0.14708	0.0792526	0.0991295	0.274394	0.23207	0.202468
Tmem115	4.63976	4.58539	4.83548	4.19958	4.16033	3.82345
Hyal2	3.18176	2.48789	2.41686	2.62838	2.58823	2.35857
Ifrd2	4.42067	4.25063	4.51366	3.5248	3.72325	4.5891
Hyal1	3.0816	3.22666	2.64457	4.34939	3.795	3.24471
Tusc2	4.51368	4.32642	4.54524	3.77205	3.97932	3.31508
Nprl2	3.05693	3.2221	3.4383	2.9307	2.95679	2.90155
Slc38a3	0.23356	0.472052	0.277149	0.7702	0.705879	0.336212
Cacna2d2	0.0135741	0.0050408	0.0285191	0.097645	0.0817947	0.0076469
Rassf1	2.78866	2.50983	2.56167	2.14051	2.19093	2.91011
Epn3	0	0	0	0	0	0.0296557
Rnf112	0	0.0144973	0	0.0431353	0	0.015397
Slc3a2	5.96746	5.88583	6.0624	5.72115	5.76639	5.55707
Nxf1	4.16609	4.06938	4.12995	4.61528	4.44243	4.60124
Stx5a	2.24657	2.06212	2.22441	1.89505	1.95305	2.10104
Slc47a1	0	0.0415801	0	0	0	0
Pifo	0	0	0	0	0	0
Tnfrsf13b	0.0201158	0	0	0.0586913	0	0
Spire2	2.37709	2.32339	2.59651	1.79335	1.74313	1.98235
Prox1	0.748132	0.885096	0.675852	1.27476	1.38107	1.13395
Raver1	5.30151	4.24187	5.08603	4.20232	4.21855	4.99458
2610507B11Rik	5.69272	5.78584	5.47572	5.55948	5.45207	5.50548
AI597479	3.5522	3.39702	3.35643	3.62367	3.54193	3.80353
Tmem86a	2.80038	2.71079	2.85657	2.82593	2.88169	1.2669
Optc	0.517894	0.630715	0.50652	1.4295	1.42085	1.0105
Tex14	0.0444927	0.0436127	0.0254635	0.0893633	0.0892797	0.0467938
Ifi35	3.82445	3.87685	4.17033	3.9356	3.96302	3.99073
Rdm1	2.8024	2.61855	2.71008	2.7832	2.71043	3.11142
Nedd8	5.96959	5.67465	5.79083	5.50443	5.57703	5.63946
Gosr1	4.23621	4.2981	4.20368	4.26852	4.21249	4.15212
Mrpl52	4.60308	4.2981	4.76546	4.21175	4.37879	3.93359
Spaca7	0	0	0	0	0	0
Kansl3	3.71128	3.61792	3.57805	4.1091	4.04454	3.9692
Eya4	0.666811	0.999497	0.52519	1.42115	1.32216	1.4711
Ebf3	0	0	0	0	0	0
Uckl1os	0.323177	0.158809	0.0907778	0.23058	0.229079	0.164257
Myt1	0.00794028	0.00792709	0	0.0526557	0.121555	0.0367248
Faf1	4.09964	4.09056	4.16255	3.76456	3.84921	4.07951
Gm266	0	0	0	0	0	0
Tsacc	0.602647	0.859559	0.390198	1.15743	0.979787	0.706072
Mettl16	2.74284	2.77816	2.6464	1.67189	1.67277	2.32533
Dazl	0	0	0	0	0.0305072	0
Apol7a	0	0	0	0.0187188	0	0
Pigyl	3.57243	3.42297	3.7275	3.33516	3.42399	3.27369
Rbm25	2.05935	1.99067	2.05942	3.69702	3.77632	3.98672
Psen2	3.97793	4.0156	4.15287	4.7565	4.70595	3.76397
Acaa1b	1.35286	1.09486	1.47773	0.736305	0.890564	0.548928
Plcd1	2.34103	2.38534	2.45851	3.32112	3.26148	1.74168
Fads1	4.64905	4.6433	4.62767	4.68887	4.76695	4.61763
Lmbr1	1.84868	1.93868	1.77648	2.05364	2.53442	1.95399
Tnfrsf22	2.58334	2.65861	2.64531	2.84297	2.92619	3.43619
Cars	3.12293	3.21142	3.29942	2.38292	2.55348	3.92451
Phlda2	0	0.145391	0.0579348	0	0.234115	0.124915
Asz1	0	0.0199992	0	0	0	0
Wnt2	0	0	0	0	0	0
Gabra1	0.00787275	0.015521	0	0	0.0235078	0
Grid2ip	0.0307714	0.0167254	0.0302212	0.276084	0.219471	0.0513576
Kdelr3	2.54816	2.61444	2.89132	3.42039	3.16448	3.14899
1700006E09Rik	0	0	0	0	0	0
Apip	4.36393	4.21773	4.20827	3.34912	3.4793	4.14029
Pdhx	3.66018	3.72429	3.74928	3.70827	3.73125	3.71543
Vac14	3.52245	3.52218	3.58225	3.23826	3.39142	3.3087
Mcoln2	1.75372	1.74363	1.61238	2.03357	2.07599	2.63829
Slc5a1	0.441072	0.379587	0.378616	0.15147	0.110675	0.452152
Akt1s1	4.64723	4.43387	4.8167	3.4469	3.8412	4.3031
Tbrg1	4.62053	4.56241	4.81198	4.23241	4.36538	4.30103
Panx3	0	0	0	0.0165784	0	0.0176346
Adssl1	2.82545	2.5415	2.53121	4.26362	4.1167	2.48963
Cfap161	0	0	0	0.017639	0	0
Brf1	2.74659	2.79138	2.68092	3.08968	3.07153	2.91988
Vipr2	0.259785	0.313036	0.345897	0.88949	0.914315	0.394832
Odc1	6.5458	6.43379	6.64665	5.61817	5.76153	6.46049
Thg1l	2.60752	2.74782	2.88648	1.99546	1.91709	2.59125
Adam19	2.27924	2.37246	2.20224	1.69689	1.62292	2.31813
Pabpc4	4.4403	4.36232	4.40147	4.35916	4.36447	5.11137
Exoc3l2	0.319829	0.135293	0.355104	0.109557	0	0.0138981
Zfp296	0.109576	0.183967	0.333752	0.678162	0.456633	0.376187
Plin5	0.0242123	0	0	0.0268209	0.0279901	0
Sugp1	3.13883	3.10614	3.08841	2.93579	3.02513	2.94083
Dmrtc2	0.0526093	0.117412	0.060349	0	0.0713178	0
Gm5893	0	0	0	0	0	0
Dhdh	0.412469	0.449731	0.192543	0.788558	0.886643	0.949713
Zfp790	1.94021	2.08593	1.84321	2.2258	1.98105	2.34164
Cpb1	0	0	0	0	0	0
Slc25a41	0	0	0	0	0	0
Fsd1	0.975955	0.685003	0.804874	0.124342	0.271744	0.161529
Pinlyp	0.121493	0	0.214029	0	0.0685497	0.171516
Fuz	1.56041	1.50907	1.52772	1.85224	1.92895	1.74046
Sptbn4	0.0435707	0.0147486	0.0274331	0.0171161	0.06797	0.0365374
Pgam1	8.09879	8.08629	8.1142	8.5418	8.5281	7.69349
Evi5	2.27485	2.41878	2.08429	3.36289	3.19639	3.13598
Evi5l	2.12468	2.07425	1.8098	2.34334	2.27336	1.61607
Snapc2	4.22807	4.22109	4.39613	3.36269	3.73077	3.57434
Git1	5.31193	5.31329	5.41089	5.26048	5.2949	4.74274
Gltp	5.29968	5.16611	5.28085	4.45982	4.49462	4.63675
Bnip2	5.10904	5.11636	4.92412	5.22106	5.20996	5.19867
Ccnt1	2.5474	2.62773	2.30033	3.16706	2.94122	3.49306
Scarf2	3.61619	3.53932	3.70993	3.9836	3.99823	3.15846
4930579F01Rik	0	0	0	0	0	0
Brms1l	3.14423	3.10972	2.95388	3.41033	3.39747	3.34479
Med15	2.57352	2.60174	2.23266	2.31741	2.39784	2.21775
Dhdds	2.99921	2.94	3.02195	2.57778	2.85598	3.03694
Crybg2	0.0292804	0	0.0168898	0.0231903	0	0
Ubxn11	0.308014	0.309639	0.354469	0.293024	0.392057	0.0744059
Mogat1	2.74119	2.52833	2.68644	2.68104	2.51625	2.66698
Tex22	0	0.0561105	0	0	0.045863	0.0471953
Wnt8a	0	0	0	0	0	0
Tjap1	3.44483	3.33649	2.82932	2.39754	3.09114	2.99854
Ehf	0	0	0	0	0	0
Nanog	0	0	0	0	0	0.135603
Rpl15	7.65302	7.63513	7.78616	6.62858	6.69488	6.94085
Tmem167	2.72801	2.80073	2.67273	3.05271	2.94317	3.11923
Steap4	0	0	0	0	0	0
Mplkip	1.1659	1.13855	1.24866	1.50786	1.36066	1.26507
Kif11	3.59753	3.67058	3.4932	2.90769	3.2789	4.81266
Rpa3	4.66365	4.43572	4.787	4.11694	4.21436	4.94158
Mlkl	5.59692	5.61208	5.64607	5.36871	5.47107	5.37673
Phox2b	0	0	0	0.0155726	0	0
Tnpo3	3.77985	4.0141	3.90231	4.05303	4.17721	4.08797
Ttll5	1.20746	1.3554	1.15801	1.09841	1.09439	1.41955
Zfp715	1.5254	1.74127	1.69623	2.54122	2.4611	2.21077
Retn	0	0	0	0	0	0
Acpt	0.0284812	0.0287956	0.0348604	0.224264	0.193338	0.0137936
Cdh23	0	0.0067225	0	0.0132584	0.0219302	0
Rps5	8.64823	8.49853	8.74969	7.32525	7.33438	7.51142
Podnl1	0	0	0	0.0160439	0	0.0339333
Adgrl1	2.20689	2.75288	2.70426	3.28719	2.86001	3.01331
Amotl1	4.13933	4.35719	3.92087	4.89428	4.75693	4.89201
2200002J24Rik	0	0	0	0.210147	0.179264	0
Etv5	2.83818	2.91525	2.67774	3.68388	3.69105	2.97465
Tmem190	0.287559	0.377325	0.164629	0.114257	0.166308	0.347366
Gfod2	1.99616	2.05831	2.11489	1.6315	1.62772	1.62248
Enkd1	2.6537	2.62669	2.87305	2.45591	2.73609	2.66509
4933405L10Rik	0.165183	0.12863	0.237308	0.0402498	0.114229	0.14462
Atp6v0d1	6.82659	6.78903	6.91777	6.24812	6.33846	6.08242
Ptprs	4.24786	4.36401	4.16136	5.11339	4.98521	4.68476
Slc41a1	3.07254	3.0053	2.98678	3.34507	3.09746	2.48489
Fer1l4	0.00830664	0	0	0.00827943	0	0.0310372
4931406B18Rik	0	0	0	0	0	0
Iglon5	0.165359	0.256633	0.187897	0.0899808	0.331664	0.41355
Igf2bp1	2.01915	1.89542	1.91162	0.799839	0.754696	2.39402
B4galnt2	0.131595	0.0904307	0.0276736	0.192959	0.12504	0
Zfp651	2.08602	2.507	2.15933	3.15714	3.24558	2.65389
Nelfb	3.9703	4.08068	4.16269	3.55402	3.56182	3.73673
Card14	2.05026	2.01404	2.07739	2.19132	2.31206	2.02074
Tmem175	2.16384	2.13802	2.08034	2.04313	2.05646	1.35024
Bcas1	0.060013	0.143078	0	0.0225745	0.0744593	0.0646407
Tango2	1.4819	1.28258	1.56616	1.35943	1.49265	1.09379
4833413E03Rik	0	0	0	0	0	0
Aldh1a2	0	0.0968299	0	0	0	0
Ndufs2	6.47763	6.50611	6.53105	6.45494	6.30508	6.11305
Snx31	0.0578712	0.0193451	0.0224028	0.102508	0.114639	0
Atraid	3.30954	3.18914	3.47916	3.33419	3.33323	2.78342
Cad	4.76325	4.80036	4.71795	4.02961	4.09488	4.71119
Lypd8	0	0	0	0	0	0
Sh3bp5l	2.84546	2.66345	2.1102	1.89822	2.04884	2.51733
1810065E05Rik	0.657268	0.899235	0.257562	0.508044	0.521608	0.957138
Atad1	3.84427	3.9354	3.71053	4.19073	4.20901	4.09824
Pten	2.89408	2.91682	2.78576	3.40098	3.30789	3.58328
4933402N03Rik	0	0	0	0	0	0.0329881
Pea15a	4.96488	4.6179	5.00175	3.53199	3.66209	4.06876
Timm23	5.53358	5.45116	5.59465	5.04615	5.25995	5.25845
Tnfaip8l2	0	0	0	0.098301	0.163188	0.154352
Trnt1	3.55269	3.67361	3.52858	4.24515	4.38971	4.49057
Ly6g6e	0.0981587	0.081228	0.329635	0	0	0.0470852
Ehmt2	5.36612	5.33934	5.49759	4.807	4.82163	4.76671
Elof1	4.92739	4.78549	5.14894	3.86071	4.10953	4.27281
Med16	4.01005	3.96227	3.99487	3.50094	3.54501	2.98523
St3gal1	4.19381	4.49112	4.11739	5.83215	5.8134	5.37537
Tmem259	4.61375	4.61114	4.72842	4.47407	4.54753	4.23091
Rnf170	0.602256	0.8627	0.630739	1.09867	1.10459	2.21638
Clip3	0.0698678	0	0.0249022	0	0.0149622	0.0154018
Thap8	0.0801434	0.124954	0.0559062	0.122045	0.267941	0.0688448
Myl2	0.369195	0.384019	0.268068	0.436673	0.363668	0.122392
Dedd	2.08749	1.95064	1.98191	2.10161	1.83402	1.7975
Mcemp1	0.202933	0	0.1672	0.476946	0.246905	0
Nit1	2.50869	2.4658	2.4811	2.49998	2.45628	2.28219
Pax5	0.0383982	0.00963164	0.0296347	0.481078	0.457134	0.53714
Prdm15	1.03914	1.19704	1.01073	1.36705	1.4875	1.54782
Rnf168	3.24663	3.40161	3.13542	3.68664	3.83139	3.95646
Tctex1d2	2.35157	2.26158	2.40384	2.32571	2.15172	2.30965
Chp1	4.45723	4.43916	4.32778	4.48623	4.5091	4.05569
Sval2	0	0	0	0	0	0
Trpv4	0.185934	0.10791	0.124283	0.69904	0.675686	0.384651
Klhl3	0.0339218	0.0306401	0.00902204	0.0155556	0.055318	0
Tvp23b	3.80378	3.76218	3.60747	3.67135	3.73366	3.69075
Dnajc7	4.94016	4.93069	4.97846	4.98634	5.01704	5.62302
Zfp385c	0.36726	0.501638	0.423231	0.51254	0.470898	0.167216
Cacybp	4.93752	4.86467	4.92506	4.89315	5.11235	5.72231
Cluap1	2.92413	2.84	2.87208	3.05058	2.96775	3.07756
Zswim7	4.30735	4.55372	4.73214	4.31821	4.26571	3.28342
Pigl	3.30483	3.44602	3.37725	3.0407	2.97761	3.16858
Ndufa2	6.16898	6.13814	6.56005	6.32788	6.42299	5.92185
Pam16	2.69449	2.4771	2.69172	1.95081	2.22317	2.16585
Glis2	1.1893	1.04647	0.835603	1.4903	1.11496	0.608465
Cox6c	4.80814	4.55518	4.9553	5.21846	5.4624	4.96731
Bicc1	0	0	0	0	0.0158204	0
Ube2z	5.89718	5.85604	5.96168	5.16789	5.13109	4.9975
Gip	0	0	0	0	0	0
Tmem87b	1.6204	2.48039	1.38134	2.83137	2.66793	2.45796
Anapc1	3.93208	4.08075	3.6754	3.88316	3.86072	4.31602
Mertk	4.49046	4.41406	4.33749	3.37327	3.43273	3.74913
Tsg101	5.18316	5.12908	5.21987	4.68051	4.81547	4.64894
Hps5	3.2947	3.44034	2.86713	3.24146	3.34158	3.29464
Map3k4	3.29726	3.32738	3.24668	2.94465	2.87157	3.14979
Piezo1	4.93392	5.02499	4.71202	4.89698	4.84456	4.33495
Blk	0	0	0	0	0	0
Rnf166	4.02526	3.96026	3.97906	3.55041	3.68882	3.07303
Ankrd28	3.37794	3.63175	3.13787	4.48387	4.28624	3.4906
Ankrd52	4.20114	4.39004	4.03001	4.40008	4.38897	4.51964
Pkd2l2	0.753194	0.875926	0.751299	1.18318	1.23682	1.22693
Srp19	3.34558	3.23438	3.48942	3.22744	3.30312	3.81889
Tmbim7	0	0	0	0	0	0
Clec4f	0.0459154	0	0	0	0	0
Klra17	0	0	0	0	0	0
Wdfy2	2.42624	2.53305	2.2424	2.79312	2.79415	2.62223
Rbsn	3.38577	3.47842	3.22337	3.39973	3.25657	3.66185
Mrps25	4.56709	4.44149	4.63657	4.11698	4.17238	4.5593
Dguok	2.087	2.04268	2.07715	2.63062	2.49111	1.9161
Camta1	0.631579	0.613695	0.668838	0.858706	0.760619	0.590739
Csf1	2.0758	2.17086	2.25717	2.68431	2.77232	3.19599
Strip1	3.97925	4.04611	4.0046	3.94978	3.87862	3.81823
Kif1a	0.00612334	0.00611324	0	0.0122019	0	0.00649351
Alx3	0.0302478	0.0298993	0	0	0.0309459	0
Slc25a11	5.739	5.69878	5.88231	5.52404	5.59518	4.83276
Chrne	0	0	0	0	0	0
Cmc2	2.99354	2.96546	3.02935	2.13708	2.56939	2.72747
Chfr	2.12937	2.21489	2.21422	2.74103	2.57376	2.94901
Ceacam16	0	0.019497	0	0.24051	0.181483	0.0514361
Hoxa2	0.616599	0.568887	0.786598	1.00313	1.02249	1.32656
Adam28	0	0	0	0	0	0
Ankrd53	0.37928	0.191434	0.2148	0.519425	0.334505	0.518444
Tex261	6.5805	6.59951	6.59203	5.92862	5.93759	5.60735
Fam120b	2.02308	2.14357	1.90912	2.08582	2.15068	2.06887
Tbp	1.35075	1.31418	1.2922	1.24298	1.22575	1.30536
Psmb1	5.5387	5.43578	5.5742	4.49842	4.54299	4.54082
Pdcd2	2.93577	2.73398	3.09176	1.80459	2.19984	2.15593
Dll1	0.0472152	0.0527674	0.0156222	0	0	0
Nol3	0.208166	0.0700801	0.321275	0.625712	0.880943	0.321659
Fhod1	3.13006	3.05062	3.2221	3.34393	3.39668	2.88648
Plekhg4	0.12624	0.191079	0.0820522	0.837058	0.775362	0.336693
Slc9a5	0.995008	1.00599	1.07992	2.59915	2.68743	2.32996
Elmo3	0.178654	0.240851	0.361274	0.720071	0.772165	0.531302
Stc1	0.0516269	0.124766	0.0612619	0.495703	0.234483	0.0566071
4931428F04Rik	0.861132	0.722451	0.857065	1.21331	1.33756	1.01662
Tppp3	0.858263	0.443077	0.824909	1.12379	0.852889	0.495316
Msh3	1.20377	1.1536	1.01834	1.36853	1.58631	1.93932
Adamts13	0.188365	0.256826	0.159004	0.598553	0.407351	0.174869
Tmem208	4.11486	4.12603	4.39071	3.88774	4.07255	3.69135
E2f4	4.17307	4.19893	4.30921	4.11667	4.22109	4.19274
Surf4	6.57411	6.50032	6.60389	6.11441	6.08059	6.07487
Surf2	2.99184	2.7675	2.80709	2.99237	2.94287	3.37966
Dnajb9	2.83423	2.88606	2.74648	3.17611	3.21555	2.9681
Naf1	2.5333	2.54015	2.46782	2.86009	2.7349	2.86339
Yes1	1.53148	1.48413	1.33355	2.88644	2.76969	2.68709
Ppp1cb	4.16601	4.1624	3.97313	4.23599	4.17789	4.52672
Gorasp2	5.22998	5.19222	5.27117	4.68258	4.68489	4.83658
Tsen15	2.42718	2.28535	2.50679	1.88595	2.00204	2.33314
Oc90	0.116088	0	0	0.02964	0	0.0315198
Efr3a	2.93091	3.10445	2.73255	3.60602	3.53731	3.45489
Trappc2l	4.27912	4.31345	4.50152	4.17074	4.32777	4.02621
Acsf3	3.28142	3.27226	3.41307	3.33348	3.47737	2.90259
Ddx19a	4.97039	4.90421	4.87454	4.41785	4.44194	4.67793
Galns	3.67144	3.72443	3.79744	3.63315	3.50853	3.27684
Gata2	0.0106035	0.014957	0.0193005	0.116678	0.1741	0.0697128
C8g	0.972542	1.02126	1.34549	1.62152	1.51817	1.07471
Entpd2	2.94656	2.67533	3.03707	2.85448	3.11433	1.61869
Rabl6	4.58283	4.54775	4.61389	3.97851	4.02093	4.2949
Ptgds	5.92133	5.98208	6.0979	6.89861	6.94984	5.46333
Edf1	5.77849	5.90329	6.19105	5.47548	5.63279	5.20732
Clic3	0.195157	0.125339	0.146883	0.608708	0.412806	0.389886
Npdc1	3.93489	3.82769	4.12765	3.91263	3.91478	3.06535
Fbxw5	4.24986	4.26806	4.29029	4.42279	4.46882	3.63039
Slc25a13	5.37587	5.45371	5.3201	5.01632	4.96099	5.49441
Ube2i	4.69715	4.57954	4.66197	4.12289	4.18362	4.29519
Tsr3	4.42265	4.30171	4.40859	3.2499	3.41037	3.18527
Unkl	0.949859	1.13657	0.925411	0.96432	0.98802	0.900989
Lrrk1	3.26135	3.29425	3.2235	2.50761	2.57871	3.74118
Aldh1a3	1.31408	1.40878	1.185	0.545211	0.512773	1.31088
Actn1	4.07568	4.12398	4.00578	3.85274	3.93733	4.37992
Sirt2	3.34126	3.96538	3.50102	4.21757	3.69376	3.2791
Hnrnpl	5.71039	5.6518	5.77214	5.24853	5.27944	5.59223
Nolc1	5.70101	5.68353	5.67049	5.53841	5.58776	6.09174
Casd1	4.26921	4.54946	4.26129	5.12621	4.9532	5.17067
Cnksr3	1.93977	1.93286	1.94875	1.93859	1.88129	1.76523
Mtmr1	2.30858	2.51227	1.96559	2.91225	2.91838	3.21767
Hmgb3	3.82095	3.83908	3.47524	3.26402	3.46536	3.97307
Map2	0.900026	0.862895	0.73049	1.33171	1.31101	1.52736
Cyp2j9	1.95487	1.78829	1.71559	2.68361	2.6215	1.64151
Nipsnap3a	0	0	0	0	0	0
Abca1	1.79012	2.12867	1.44275	3.81228	3.63396	2.75258
Nipsnap3b	4.00465	4.08502	4.08162	3.80098	3.68843	3.36284
Lage3	3.80964	3.79577	3.84975	2.80221	3.09169	2.91706
Ubl4a	4.00088	3.88581	4.11385	3.58672	3.57702	3.67194
Gdi1	4.85785	4.86553	4.83577	5.4972	5.50542	4.96584
Sash1	3.99534	4.16996	3.80138	4.40464	4.27305	4.14008
Gadd45b	2.38332	2.27768	2.61665	2.57835	2.35012	2.73695
Slamf6	0	0	0	0	0	0
Slamf1	0	0	0	0	0	0
Zdhhc12	1.123	0.843111	1.20782	1.30167	1.66862	0.674454
Endog	1.88406	1.97346	2.17758	2.89369	2.84557	2.18735
Cybb	0	0	0	0	0.0101545	0
Golga7	3.73555	3.65619	3.65653	3.54225	3.80725	3.59132
Xk	0.0113482	0	0	0	0	0.0119536
Pcolce2	0.307145	0.437537	0.379147	0.174288	0.127265	0.281975
Cd48	0.929558	0.442238	0.879136	0.180527	0.462248	0.443627
Clpx	3.42383	3.34501	3.47746	3.6641	3.66756	3.56122
Trabd	3.35285	3.27673	2.90145	3.02667	3.15537	2.51347
Mov10l1	0	0	0	0.0131185	0	0
Dennd6b	0.375453	0.589511	0.467617	1.05365	1.15948	1.07561
Cd83	0	0	0	0	0	0
Tmem27	0	0	0	0	0	0
Ace2	0	0.0150653	0	0	0	0.0161064
Gzmb	0	0	0	0	0	0
Gzmf	0	0	0	0	0	0
Gzmn	0	0	0	0	0	0
C4a	0.0671559	0.0537604	0.10485	0.344594	0.257288	0.286152
Ager	0.326201	0.204544	0.240452	1.57486	1.45465	0.789661
Atf6b	4.91474	4.78276	5.03255	4.24973	4.37848	4.35294
Egfl8	0.938235	0.619216	1.18379	0.957535	1.02328	1.08524
Notch4	0.149351	0.0887084	0.147469	0.511306	0.407499	0.138256
Ppt2	6.34853	6.33101	6.50574	5.16987	5.15239	5.18133
Prrt1	0.0492249	0	0.0562668	0.0497761	0.0254384	0.0518992
Rnf5	3.98408	4.09163	4.28866	3.68779	3.86306	3.42408
Fam163a	0.0148209	0	0.0169698	0	0	0
Cacfd1	3.05637	3.05253	3.22838	3.37062	3.27887	3.05432
Hivep2	1.24085	1.69665	1.17327	2.09884	1.67427	2.04323
2310057J18Rik	0.860805	0.58325	0.610636	1.16881	1.26524	1.37839
Arnt	2.67306	2.91087	2.56929	2.88369	2.83612	2.97193
Itga2	0.0788032	0.0888263	0.103781	0.848596	0.74631	0.619405
Mocs2	1.95185	1.73155	2.16729	2.05191	1.87895	2.18575
Nat9	3.25285	2.99316	3.19112	2.89614	2.87105	2.63521
Lpl	0.00434314	0	0	0.00538215	0.0112526	0
Atp6v0e	4.61287	4.65351	4.72499	4.00511	4.10604	3.82854
Nkx2-5	0	0	0	0.0329301	0	0
Zfp318	1.36841	1.53851	1.22495	2.10183	2.08148	1.76727
Ttbk1	0.710686	0.727734	0.591784	0.789796	0.748329	0.49235
Srf	3.38678	3.43641	3.59668	3.62298	3.55764	3.34247
Gata3	0.0640723	0.0339367	0.0684059	0.042502	0.0571317	0.0543182
Gata5	0	0	0	0	0	0
Lama5	1.92272	2.08908	1.89245	3.70167	3.51848	2.56536
Steap1	3.54501	3.34301	3.59142	1.59056	1.92665	2.56724
Steap2	1.13052	1.2018	0.994084	1.4758	1.08566	1.39146
Hspa8	8.84616	8.80397	8.80287	8.3037	8.42038	8.79469
Serac1	1.52995	1.59327	1.26828	2.19167	1.93944	1.84592
Awat1	0	0	0	0	0	0
Pdzd11	4.90698	5.03214	5.03317	4.24987	4.29341	4.7101
Psma2	5.50695	5.38266	5.52902	4.85437	4.94343	5.2189
Mrpl32	1.7035	1.52546	1.64615	1.53963	2.09071	2.10101
Setdb1	3.48616	3.59402	3.43978	3.62767	3.67471	3.80531
Anxa9	1.49886	1.50498	1.7136	2.0098	1.99977	2.12891
Arnt2	0.0507735	0.021937	0	0.0184731	0.00767688	0.0534808
Prune1	3.83156	3.74343	3.75043	2.97753	3.06706	2.97587
Cers2	6.29172	6.2536	6.27143	5.82915	5.96189	5.66664
Nlrp5	0	0	0	0	0	0
Capza2	5.46939	5.45042	5.32182	5.59977	5.51013	5.58292
Plekho1	5.37293	5.13905	5.53013	5.70551	5.77942	6.12041
Vps45	3.40148	3.39226	3.39645	2.7504	2.88925	2.85406
Prpf3	3.03215	3.09892	3.04603	2.6204	2.9819	3.24683
Anp32e	5.5338	5.68803	5.20129	5.55775	5.48941	6.40052
Aph1a	4.89466	4.90499	4.8868	4.58533	4.71837	4.2715
Tab2	3.64799	3.77283	3.4488	4.3942	3.83597	4.21047
Ppil4	1.64607	1.7043	1.63085	2.59884	2.61735	2.90615
Cnih1	5.95693	6.14836	6.18994	5.36434	5.45528	5.61599
Eps8	5.18052	5.35275	5.05911	5.16502	5.13336	5.45544
Med22	4.64614	4.56498	4.63779	4.15753	4.13493	4.33287
Abo	0.0589218	0	0	0	0	0
Surf1	3.51567	3.40416	3.62539	3.1798	3.18831	3.42942
Med28	3.04048	2.90083	3.07955	2.25175	2.34181	2.61336
Qdpr	5.38919	5.36736	5.51617	5.32074	4.65592	4.97788
Gnrh1	0.0557994	0.10571	0.119657	0.488611	0.600417	0.599697
Tnr	0	0	0	0.00444369	0	0.00472735
Sqstm1	8.39904	8.2858	8.4625	7.00625	7.06323	7.82044
Nfe2l2	5.27068	5.30819	5.21611	5.51092	5.62415	5.29458
Rxrg	0	0	0	0	0.025538	0
Rxra	4.50066	4.58114	4.50808	4.02651	3.98799	4.31174
Adamtsl4	3.64371	3.66503	3.73511	2.62926	2.7714	2.56951
Fcrls	0.0487233	0	0	0.0243484	0	0
Cd5l	0	0	0	0	0	0
Prpsap1	4.99039	4.98941	5.07383	4.21435	4.37241	4.73506
Fam184b	1.05143	1.0318	0.933863	3.05035	2.90313	2.06186
Ncapg	2.58894	2.6139	2.54377	2.46543	2.62379	4.11923
Lcorl	0.518755	0.473711	0.425169	1.43469	1.31868	1.67343
Lta4h	4.76195	4.79825	4.82776	4.72091	4.77239	4.72615
Amdhd1	0.914695	0.772157	0.794594	0.900854	1.03609	0.218505
Dstn	6.84364	6.78806	6.79961	6.46568	6.40724	6.23539
H2afy	4.45501	4.38687	4.51018	3.8131	3.97702	3.92439
Gtf2ird2	1.7307	1.32676	1.29836	1.73115	2.01892	1.41943
Bola1	3.86333	1.17622	1.76033	3.599	3.61468	2.75135
Gatsl2	2.25782	2.41823	2.28928	2.57159	2.48247	1.66526
Fcgr1	0	0	0	0	0	0.0233434
Ncf1	0	0	0	0.0419081	0.0902696	0.0339887
Wnt11	0	0.0121638	0.0159299	0.0137298	0	0.0146534
Adss	3.47207	3.5654	3.42625	3.36702	3.50444	3.76841
1700016C15Rik	0	0	0	0	0	0
Il17rb	0.0852817	0.0714355	0.105239	0.188804	0.0547542	0.0700016
Cacna1d	0.00025227	0.0116246	0	0.00602408	0.00303618	0
Chdh	0.415808	0.427312	0.537015	0.3451	0.454708	0.236056
Actr8	2.2199	2.29894	2.22427	2.09627	2.1427	2.19426
Lrrc27	2.91467	2.90751	3.03564	1.95875	1.92754	1.55057
Stk32c	0	0.140887	0.0564541	0.0731453	0.213792	0.0519036
Fnta	4.89236	4.74478	4.83554	4.52601	4.64907	4.60081
Skiv2l2	4.04962	4.16246	3.96512	4.14075	4.2145	4.68329
Lbp	0.121247	0.239215	0.120712	0.650056	0.446779	0.18759
Celsr1	0.0427662	0.050719	0.0464782	0.0484585	0.0266018	0.0839643
Fli1	0	0	0	0	0	0
Stard13	2.09848	1.79462	2.05969	2.31273	2.28516	2.19842
Tenm1	0	0	0	0.00322314	0	0.00342892
Camk1g	0	0	0	0.0795429	0.0211517	0
Diexf	1.9734	2.00103	2.05575	1.95976	1.8881	2.0542
Hsd11b1	0.340028	0.353784	0.334984	0.519779	0.701187	0.558956
Syt14	0	0	0	0	0	0.010177
H2-M3	0.256836	0.318317	0.193917	1.60304	1.48992	1.05398
Lonrf3	2.44432	2.43134	2.39143	2.56338	2.37462	2.53979
Atp5e	5.12779	4.92154	5.47128	4.90956	5.17717	4.72639
Nelfcd	4.64069	4.67293	4.68434	4.23836	4.40011	4.22165
Tubb1	0	0	0	0	0	0
Ctsz	7.91835	7.8896	8.07131	7.67202	7.78023	7.52174
Prelid3b	6.09372	5.98647	6.15041	5.47853	5.92631	5.89853
Sertad4	0.0297341	0	0	0.0147958	0	0.191959
H2-M2	0	0	0	0	0	0
Ube2a	3.44892	3.87512	4.13526	3.28574	3.83648	3.75282
Slc25a5	8.86457	8.77164	8.92118	8.66218	8.76275	8.60686
Atp1b4	0	0	0	0	0	0
Ppdpf	4.85677	4.7483	5.17435	4.70137	4.97841	4.16998
Kcnq2	0	0	0	0	0	0
Eef1a2	0.106256	0.0537508	0.287017	0.0172763	0.108557	0.384702
Col20a1	0.460438	0.387701	0.483334	2.60854	2.33493	1.11029
Pls3	4.61569	4.6792	4.48231	4.67439	4.66173	5.30079
Mpped2	0.43981	0.258175	0.374038	1.05627	0.976974	0.91497
Nkap	2.23949	2.07564	2.02078	3.17854	3.17065	3.26402
Ndufa1	6.23131	6.19297	6.55968	6.91025	6.91789	5.92271
Wt1	0	0	0	0	0	0
E2f3	3.31652	2.17686	3.13466	2.35252	3.94689	3.88149
Cr1l	2.11063	1.93821	2.13484	1.75468	1.8792	2.0627
Ppfibp1	4.62711	4.80215	4.4565	6.00545	5.86778	5.38709
Cd46	0.289587	0.126114	0.0886229	0.661503	0.758222	0.844276
Cd34	0	0	0	0	0.0160395	0
Plgrkt	2.80834	2.65589	2.77125	2.83881	2.84184	2.90939
Cd274	1.64063	1.93057	1.41762	2.59713	2.31755	2.49548
Pdcd1lg2	0	0	0	0	0.0242483	0
Gtf3a	4.71817	4.52744	4.75207	3.58243	3.90705	4.159
Mtif3	2.4435	2.26035	2.36452	1.84577	2.03697	2.06913
Lnx2	2.57491	2.71285	2.40542	2.57676	2.42998	2.49998
Il19	0	0.0489095	0	0	0	0.0520773
Dyrk3	2.68583	2.63026	2.67871	1.71241	1.7739	1.92159
Mapkapk2	5.88948	5.84172	6.01621	5.25563	5.21735	5.46321
Il10	0	0	0	0	0	0
Lamp2	4.68709	4.84162	4.5154	5.25055	5.13885	4.99662
Atxn10	6.96737	6.97917	7.02331	6.46799	6.51336	6.13764
Foxred2	1.00791	1.0077	1.07887	1.61361	1.90051	0.885125
Eif3d	5.88433	5.79431	5.95938	5.22473	5.36812	5.5678
H3f3b	7.11844	7.0558	7.1715	6.73967	6.71729	7.05999
Nup50	4.99868	5.02275	5.00036	4.67022	4.73666	4.79686
Phf21b	0.740142	0.827068	0.915137	1.96359	2.53193	1.83383
Nlrp14	0	0	0	0	0	0
Ift27	3.44407	3.41144	3.61277	2.79444	2.95458	2.62439
Pacsin2	4.61099	4.70133	4.7051	4.66473	4.81749	4.84573
Cmah	0	0.00535159	0	0	0	0
Ttll12	4.67172	4.61551	4.76819	4.01071	3.39728	3.66363
Bik	0	0	0	0	0	0
Scube1	0	0	0	0.0514061	0.0236117	0
Tox4	3.8669	3.8193	3.82424	3.83867	3.89865	3.98926
Mrps18c	4.24699	4.0638	4.49413	3.73983	3.84903	4.17232
Sulf1	0	0	0	0	0	0.00538456
Srsf6	5.85696	5.78627	5.87876	5.70169	5.75396	6.07811
Plcg1	3.78793	3.89351	3.71902	4.23985	4.26959	3.87211
Kctd2	1.8726	1.72147	2.00817	1.8514	1.78551	1.18478
Tmprss6	0.00643057	0.0525299	0	0.0143382	0.0292553	0.0377865
Kctd5	3.45652	3.37699	3.5523	2.67791	2.73017	3.00655
Pom121l2	0	0	0	0	0	0
Etaa1	1.7437	1.77485	1.63142	2.2609	2.18033	2.83182
Matn4	0.0111341	0	0.0127511	1.20206	1.22317	0.505965
Svs4	0	0	0	0	0	0
Svs6	0	0	0	0	0	0
Slpi	0.408656	0.600204	0.670867	1.26259	1.49589	0.556634
Svs3a	0	0	0	0	0	0
Svs5	0	0	0	0	0	0
Rbpjl	0.128818	0.0591273	0.0961574	1.10681	0.850853	0.123469
Sdc4	5.38833	5.25427	5.36491	5.59739	5.42504	5.52502
Ccdc70	0	0	0	0	0	0
Il13ra1	0.986013	0.983427	0.633284	1.49655	1.37412	1.38705
Prl5a1	0	0	0	0	0	0
Nbr1	4.00397	4.11519	3.95882	4.44908	4.41482	4.23544
Cyth1	2.93849	2.90054	2.83368	3.09002	2.25278	2.61952
Rnd3	1.56626	1.29199	1.43349	1.82365	1.68563	3.0175
Brca1	3.45524	3.47417	3.09142	3.33981	3.24051	4.00958
Gast	0	0	0	0	0	0
Cntnap1	1.75747	1.81024	1.54052	3.32774	3.2279	2.6761
Nt5c3b	4.11989	4.20622	4.12332	3.66727	3.87266	4.1696
Coa3	5.72243	5.60885	5.83522	5.30875	5.38518	5.18841
Zpbp2	0	0	0	0	0	0
Gsdma	0.0325763	0.0311143	0.159125	0.0929881	0.059664	0
Med24	3.45848	3.55166	3.48691	3.50741	3.4978	3.22533
Gsdma2	0	0	0	0.0180897	0.0190698	0
Psmd3	5.67139	5.48649	5.84	5.00442	5.0325	5.33638
Exosc10	4.7049	4.71488	4.84357	4.3588	4.44242	4.55197
Glod4	4.14313	4.05344	4.02976	3.16535	3.20077	3.56455
Vps53	4.45872	4.41697	4.51518	4.21376	4.17664	3.79791
Taok1	2.82665	2.8682	2.54271	3.85847	3.73808	4.25651
Dnttip1	4.43624	4.32584	4.59893	3.66224	3.80874	3.72691
Tnnc2	0	0	0	0	0.0885334	0.156393
Acot8	2.34317	2.44946	2.52321	2.46507	2.34957	2.24843
Cd300lg	0	0	0	0.0207703	0	0.0219814
Spint4	0.0750205	0	0	0	0	0
Pyy	0	0	0	0	0	0
Mpp2	2.23632	2.33848	2.24277	3.45935	3.08738	2.33373
Ppy	0	0	0	0	0	0
Vtn	0.0282109	0	0.0322805	0	0	0.0291222
Nlk	3.06112	3.13629	2.82499	3.30716	3.20631	3.23253
Traf4	5.80239	5.8213	5.9117	5.29184	5.42026	5.27711
Aldoc	1.58067	1.98947	1.79456	0.598546	0.440474	0.246693
Stac2	0	0.0536203	0	0.176211	0.0371623	0.0192812
Rpl19	10.2194	10.147	10.4934	9.18341	9.31438	9.06266
Nek8	1.87902	1.87371	2.03331	1.75999	1.9883	1.52751
Cacnb4	0.309799	0.327303	0.363472	0.939095	0.896682	0.830704
Plxdc1	0.299981	0.29013	0.386421	0.230925	0.100216	0.203186
Arl5b	0.493542	0.413772	0.892914	1.05874	1.47722	2.27221
Zfp207	5.09477	5.15058	5.00285	5.16378	5.21133	5.10839
Psmd11	4.74667	4.56638	4.43567	4.12248	4.28688	4.31692
C1qtnf1	0.909565	0.878403	0.799343	1.34222	1.0641	0.829972
Pipox	0.236783	0.258563	0.162036	0.447432	0.419756	0
Timp2	6.55139	6.54411	6.57287	6.19992	6.32495	5.5859
Zc3h18	3.57349	3.55727	3.58027	3.83247	3.83813	4.0419
Top2b	1.93842	2.00911	1.9472	3.74189	3.62987	3.69843
Rarb	0.342611	0.321037	0.476294	1.15417	1.17103	0.919723
Igfbp4	5.68048	4.56373	5.79941	5.73145	5.7575	4.66378
Cdc6	3.54019	3.42292	3.43106	3.58776	3.77556	3.66765
Suz12	3.8915	3.97225	3.71931	4.79618	3.86928	4.56457
Atad5	1.78358	1.84688	1.62443	3.03823	3.02892	3.47649
Crlf3	3.351	3.16306	3.1651	3.19448	3.27823	3.58857
Krt27	0	0	0	0	0	0
Tns4	0.186078	0.152499	0.206998	0.208541	0.139506	0.159502
Tnfaip1	5.77575	5.72155	5.71707	3.65501	5.03033	5.19465
Abr	2.98116	3.02908	2.81195	3.31107	3.27208	2.68672
Rab11fip4	1.37993	1.44931	1.20361	2.01112	1.98256	1.95394
Cd40	0	0	0	0	0	0
Slc35c2	3.3754	3.3495	3.64901	3.5308	3.43982	3.00131
Zfp334	0.648508	0.560817	0.611754	0.707134	0.761775	0.83129
Elmo2	4.1089	4.13676	4.13448	4.29893	4.23438	4.16946
Wsb1	3.62454	3.59264	3.52582	4.4061	4.09678	4.3035
Ttpal	0.969263	0.987883	0.708081	0.691668	0.764127	0.685487
Rhot1	3.02848	3.47658	3.41902	3.67023	3.64422	3.60796
Hnf4g	0	0	0	0	0	0
Rhbdl3	0.0453755	0.0237413	0.00946102	0.19562	0.107107	0.0379848
Ada	3.04995	2.87387	2.83173	2.00812	2.20744	2.27856
Serinc3	5.76067	5.88041	5.66264	6.16525	6.09087	5.114
Tha1	1.98226	2.09543	2.1601	3.13085	3.25967	2.29038
Pgs1	4.24973	4.09497	4.35089	3.69351	3.7313	3.94445
Birc5	5.50514	5.32466	5.54301	3.16921	3.52132	5.13716
Afmid	1.43367	1.43133	1.24994	2.60395	1.54758	1.30569
Trp53tg5	0.0445914	0	0	0.084546	0.0975285	0.0856449
Pigt	5.42914	5.48816	5.56584	5.13075	5.22674	4.37217
Wfdc2	0	0	0	0	0	0
Etv4	1.33178	1.19317	1.25375	2.04634	2.21432	1.71672
Eppin	0	0	0.16077	0	0	0
Dbndd2	1.92628	2.41139	2.80214	2.62584	2.79689	2.44165
Mmp9	0.0482087	0.0160613	0.0369717	0.10051	0.0653422	0
Slc12a5	0.836525	0.814154	0.872983	1.32176	1.35351	0.892915
Ghdc	3.0772	2.91426	3.00934	2.97013	3.0018	3.18431
Pltp	4.54784	4.57203	4.78726	4.90172	4.99221	3.62188
Slc12a7	3.18402	3.37442	2.93954	4.56156	4.4662	4.66785
Ctsa	5.37685	5.3053	5.4097	5.52425	5.48978	4.93677
Zswim1	3.0185	2.8749	2.92937	2.56589	2.69953	2.59893
Slc12a4	4.22288	4.15033	4.27767	4.07109	4.14313	3.6328
Spata25	0.0499443	0.0501417	0	0.140486	0.0768358	0.152293
Myo1c	5.86494	5.80903	5.85242	5.13801	5.18076	5.07722
Crk	4.73633	4.78393	4.56471	3.56217	4.79447	5.0664
Cox7c	6.62637	6.44289	6.75272	6.72127	6.77347	5.79956
Pitpna	5.46961	5.41431	5.40549	4.83485	4.86343	4.77045
Mlx	4.81335	4.88931	4.82827	4.7481	4.75984	3.93506
Retreg3	3.50787	5.16815	4.90689	3.35339	3.26052	4.69037
Jph2	0	0	0	0	0	0
Dhx58	0.858739	0.792215	0.720622	1.45079	1.35791	1.73716
Rab5a	2.98795	3.06054	2.92984	3.12827	3.06807	3.02163
Hspb9	0.517505	0.377879	0.134386	0.355572	0.423801	0.0820989
Nkiras2	3.07292	2.69748	3.08793	3.22712	3.22312	3.15822
Ppp2r5c	4.22296	4.2343	4.13164	3.85758	4.25627	4.2584
Ift52	4.19165	4.189	4.16115	3.97065	3.96559	3.79071
Mybl2	3.38925	3.39788	3.41136	3.15606	3.42715	3.92488
Sgk2	0.429337	0.380283	0.57701	0.075425	0.0929668	0.406597
Eya2	0.0668587	0	0.0827077	0.0190703	0.0904271	0.0204184
Prl3c1	0	0	0	0	0	0
B4galt5	4.37807	4.37748	4.33517	4.90055	4.967	4.96786
Gdap1l1	0.323036	0.178119	0.418288	0.24036	0.380199	0.0461727
Hnf4a	0.0118891	0.0117909	0.0136604	0	0	0
Ptgis	0.0443683	0.06523	0.123545	0	0.0450927	0
Cadps2	0	0	0	0	0.00613277	0
Ddx27	4.67397	4.63145	4.70124	4.29399	4.50858	4.79354
Cyth3	1.99849	2.10608	1.94114	2.26564	2.2596	1.93027
Cyth4	0	0	0.00874794	0.0700724	0.0386606	0.0247068
Rac3	0.710078	0.713004	1.07289	2.12643	2.09493	1.52074
Rrp7a	5.02713	4.98682	5.26237	4.35595	4.37799	4.62653
Cyb5r3	6.31013	6.22015	6.34557	6.21243	6.23986	5.90407
Ints2	2.39259	2.52808	2.17105	2.72311	2.70442	3.02391
Med13l	1.82362	2.01905	1.60084	2.59457	2.45217	2.51196
Hist1h2bc	4.61049	4.37437	4.89568	4.93816	4.82999	4.62386
Baiap2l2	0.211194	0.0894766	0.210903	0.218619	0.422369	0.0732481
Mafk	3.13432	3.17361	3.27542	3.02119	3.05751	3.0872
Med1	3.13091	2.9163	2.80821	2.85033	2.99448	3.36377
Erbb3	3.26454	3.45867	3.08256	5.16665	5.0987	4.17436
Stard3	2.95889	3.09174	3.20812	3.73416	3.8498	3.15077
Ikzf3	0	0	0	0	0.00674461	0
Mfng	0.170729	0.330338	0.461525	0.709671	0.691523	0.517583
Vmp1	4.66796	4.57207	4.62198	4.25527	4.29503	4.06547
Uchl5	2.96026	2.90783	2.96766	2.67567	2.82543	3.65685
Glrx2	1.168	1.09173	1.07775	1.26667	1.24065	1.06359
Trove2	1.40646	1.41826	1.14002	2.69916	2.48028	2.45294
Stk4	4.43244	4.50831	4.26357	4.30774	4.29612	4.56536
Wfdc15b	0	0	0	0	0	0
Pmp22	4.6748	4.5599	4.74624	4.72468	4.68724	4.48421
Gdf9	3.70095	3.35144	5.56231	0.292765	0.258573	0.449169
Zcchc10	3.74256	3.70551	3.81029	3.03947	3.27104	4.11145
Prl8a2	0	0	0	0	0	0.124069
Tbx5	0	0	0	0.0114744	0.0250168	0.0255786
Psmb6	6.75934	6.70935	6.89336	5.72894	5.8184	5.85669
Spag7	5.88215	5.78505	5.87744	4.96471	5.09724	5.17529
Pfn1	7.82098	7.71754	7.87631	6.818	7.00859	6.95272
Tomm34	4.02321	3.93966	4.09585	4.06088	4.03298	3.80419
Ywhab	6.77042	6.77433	6.71965	6.65406	6.70066	6.53654
Ksr1	1.23029	1.06355	1.1721	1.06656	1.08201	1.25675
Gpx3	0.152309	0.0238437	0.037672	0.0209268	0.173867	0.0246216
Anxa6	5.15654	5.21728	5.22782	5.90442	5.85484	5.29549
Il12rb2	0	0.00715404	0.00931793	0.0381278	0.0340006	0.0506769
Zkscan6	3.31509	3.20293	3.41718	2.60982	2.66981	2.7236
Kpna2	7.42476	7.40852	7.44299	5.61645	5.8072	7.15451
Smurf2	3.42124	3.6008	3.18652	3.43448	3.36293	3.67295
Cep95	1.82084	1.64643	1.72931	2.40936	2.55217	2.57393
Vezf1	3.53764	3.76597	3.45322	4.13184	4.08871	4.27451
Cuedc1	2.17174	2.03004	1.99343	2.40646	2.42122	1.5805
Srsf1	4.24853	4.14101	4.11609	4.63001	4.76309	5.00864
Abi3	1.64255	1.2771	1.6653	1.48685	1.85019	1.13815
Shroom1	1.02622	0.977797	1.27138	0.762136	0.652388	0.522625
Kif3a	3.58257	3.62519	3.55699	4.16998	4.01263	4.06
2023-09-08	5.0637	5.32159	5.49881	4.81087	4.77898	4.25874
Mtmr4	3.88751	3.91578	3.76454	3.71657	3.77864	4.0417
Mrm1	2.23688	2.18401	2.48953	2.7081	2.68265	2.22397
Mapt	1.19328	1.52546	1.47896	2.68562	2.69737	2.28372
Kansl1	3.39482	3.85572	3.64951	4.13248	4.11539	4.2834
Gid4	3.30692	3.37435	3.23106	3.1471	3.17553	3.36119
Myo1b	1.97995	2.11267	1.97964	0.869256	0.690452	0.702041
Dhx40	3.84926	3.95167	3.83274	3.99059	3.92093	4.05853
Ypel2	1.80596	1.79018	1.65448	2.48932	2.45484	2.26832
Akap1	4.45307	4.51752	4.32003	4.7125	4.74556	4.49482
Nol11	3.86626	3.93817	3.8472	3.38358	3.6016	3.92509
Derl2	2.77954	2.81603	2.95028	2.36642	2.10277	2.66038
C1qbp	5.96044	5.8716	6.0311	5.02583	5.18391	5.51381
Rpain	2.26722	2.07784	2.24062	1.88425	2.08958	2.24837
6330403K07Rik	0	0.0357703	0	0.108848	0.143039	0.165125
Slc13a3	0.0215039	0.0849734	0.0373666	0.0445734	0.0111176	0.00877361
Kcnab3	0.0646351	0.28897	0.465555	0.663397	0.549807	0.245734
Chd3	3.57833	3.72326	3.38096	4.45816	4.37482	4.34189
Kdm6b	2.64019	2.71	2.6359	3.64098	3.34722	3.08704
1700125H20Rik	0.175345	0	0	0	0.183425	0.236257
Appbp2	4.5658	4.71041	4.38129	5.09678	5.02432	4.79154
Wnt9b	0	0	0.0290401	0.0251266	0	0
Adora2b	0.23085	0.252854	0.169152	0.204859	0.170696	0.0958178
Ncor1	3.44473	3.72084	3.18818	4.15275	4.02044	4.24707
Trpv2	4.1161	4.04149	4.12148	4.02867	4.13198	3.40759
Cenpv	2.83996	2.90307	2.82328	2.10003	2.18576	1.65005
Pcgf2	3.40859	2.87642	3.44622	3.14083	3.26914	3.01165
Cwc25	2.82767	2.86872	2.65544	2.75803	2.66917	2.67564
1700001P01Rik	0.0898235	0	0	0.401209	0.242393	0.81774
Pip4k2b	4.00509	3.88703	3.80444	3.63202	3.62728	3.80825
Trim37	4.01894	4.09081	3.90556	3.55082	3.47557	4.16152
Ybx2	0	0	0	0	0	0.0300392
Ctdnep1	5.0915	5.0258	5.17023	4.33627	4.5347	4.8018
Elp5	4.74599	4.85062	5.04398	3.78589	4.08094	3.7571
Slc2a4	0.257716	0.236252	0.238834	1.00144	0.829089	0.56111
Gabarap	6.81394	6.63831	6.86037	6.1792	6.15248	5.83566
Cldn7	0	0	0	0.0290978	0	0
2810408A11Rik	0.0809784	0.213606	0.22348	0.259959	0.203915	0.397487
Phf23	4.57356	4.41573	4.18806	3.77657	3.90506	3.75294
Acadvl	4.82163	4.75378	4.96944	4.28836	4.3755	3.82831
Dnah11	0.0191835	0.004366	0.0245718	0.0178292	0.0149748	0.0231231
G3bp1	6.16581	6.12282	6.09565	5.47111	5.64964	6.09425
Atox1	7.15502	7.06329	7.58119	6.19599	6.33749	6.21585
Glra2	0	0	0	0	0	0
Sparc	8.58313	8.33426	8.61711	6.65061	6.6841	7.26313
Glra4	0	0	0	0	0	0.0227178
Mief2	2.65276	2.63136	2.78441	2.41339	2.49428	1.93187
Tbx3	0	0	0	0	0	0
Mmp20	0.0170681	0	0	0	0	0
Mmp7	0	0	0	0	0	0
Crhr1	0	0	0	0	0	0
Dusp14	1.75601	1.33825	1.43519	1.40668	1.51897	1.16297
Tada2a	3.52002	3.39069	3.54852	3.30118	3.41615	3.58987
Ikzf1	0	0	0	0	0	0
Tcaf3	0	0	0	0	0	0
Pnpo	2.48828	2.42487	2.70801	2.84567	2.78702	2.13854
Cog1	3.88016	3.88219	3.82123	3.3849	3.39369	3.2991
Cbx1	4.20252	4.07637	4.11115	4.09241	4.201	4.80484
Cdk5rap3	3.78606	3.78822	3.98652	3.48062	3.76363	2.85155
Copz2	3.69219	3.64976	3.76443	3.44671	3.34503	3.09145
Slc25a39	6.24785	6.29114	6.43979	6.18774	6.32056	5.42107
Sp2	2.87563	2.91794	2.63603	2.57134	2.6803	3.07565
Aatf	4.50002	4.4123	4.50466	4.08551	4.27544	4.57998
Lhx1	0	0	0	0	0	0
Dync1h1	5.73032	5.88519	5.38959	6.54976	6.40362	6.56325
Cpsf4l	0.270784	0.362967	0.265828	0.390984	0.412389	0.335375
Pex12	2.68341	2.56082	2.38954	2.18763	2.25406	2.78228
Ndel1	4.32363	4.33036	4.33275	4.13693	4.07001	4.11494
Slc25a35	1.63293	1.88931	1.53185	2.57331	2.52175	1.39345
Zbtb4	1.50242	1.18595	1.13678	1.32357	1.16003	1.42969
Tnfsfm13	1.57754	1.50208	1.77587	1.57414	1.89176	0.803571
Mpdu1	3.97808	4.09094	4.06567	3.46179	3.71328	3.18074
Fxr2	5.4673	5.4008	5.5931	4.81187	4.9391	5.15763
Atp5g3	6.87795	6.88112	7.18157	7.42439	7.42193	6.88927
Cd68	2.07422	1.93529	2.14731	1.3722	1.6072	1.84739
Slc35g3	0.0353072	0.0349017	0.079671	0.197883	0.10576	0.108535
Acsl1	2.1652	2.11123	2.04278	1.90781	1.8867	1.50003
Abca5	1.41441	1.56841	1.21753	1.91439	1.85497	1.70747
Smyd4	2.4214	2.54889	2.48614	2.60632	2.58799	2.4011
[truncated: 53,337 more rows]
