# Supplementary material for: Decoding the metastatic potential and optimal postoperative adjuvant therapy of melanoma based on metastasis score
Source: Cell Death Discov. 2023 Oct 25;9:397. doi: 10.1038/s41420-023-01678-6 (PMC10600209; doi:10.1038/s41420-023-01678-6)
Supplement: Supplementary file 11 — Supplemental Material Table 2 [file 41420_2023_1678_MOESM11_ESM.xlsx]

## Sheet: Sheet1
Supplemental Material Table 2. The marker genes for annotation.
Melanoma: "S100B","MITF","S100A1","MLANA","PRAME","TYR"
T/NK cells: "CD3E","IL7R"
Fibroblasts: "PDGFRA","PDGFRB","LUM"
Endothelial cells: "PECAM1","VWF"
Macrophages: "CD68","LYZ","CD14"
B cells: "MS4A1","CD79A","CD19"
SMC: "MYLK","ACTA2","MYH11"
Plasma cells: "JCHAIN","IGHG1"
Mast cells: "CPA3"
