# Supplementary material for: Decoding the metastatic potential and optimal postoperative adjuvant therapy of melanoma based on metastasis score
Source: Cell Death Discov. 2023 Oct 25;9:397. doi: 10.1038/s41420-023-01678-6 (PMC10600209; doi:10.1038/s41420-023-01678-6)
Supplement: Supplementary file 12 — Supplemental Material Table 3 [file 41420_2023_1678_MOESM12_ESM.xlsx]

## Sheet: Sheet1
Supplemental Material Table 3. Antibodies used for immunofluorescence, flow cytometry, immunohistochemistry, and in vivo assays.
No.	Antibody Name	item number	Manufacturer	Dilution/Dose	Application
1	Anti-CD8 alpha	ab209775	abcam	1/4000	immunofluorescence
2	Anti-CD3 epsilon	ab237721	abcam	1/500	immunofluorescence
3	Anti-CD4	ab183685	abcam	1/500	immunofluorescence
4	FoxP3 (D6O8R) Rabbit mAb	12653	CST	1/400	immunofluorescence
5	anti-mouse CD45 BV510	103138	BioLegend	1:100	flow cytometry
6	anti-mouse CD3 PE-Cy7	100320	BioLegend	1:100	flow cytometry
7	Flxable Viability Dye eFluor780	65-0865-14	Thermo	1:200	flow cytometry
8	anti-mouse CD4 FITC	11-0042-82	Thermo	1:100	flow cytometry
9	anti-mouse CD8 PerCP-Cy5.5	45-0081-82	Thermo	1:100	flow cytometry
10	anti-mouse Foxp3 PE	12-5773-82	Thermo	1:100	flow cytometry
11	anti-mouse CD25 APC	17-0251-82	Thermo	1:100	flow cytometry
12	PD-1 (Intracellular Domain) (D7D5W) XP® Rabbit mAb	84651	CST	1:100	immunohistochemistry
13	InVivoMAb anti-mouse PD-1 (CD279)	BE0146	BioXcell	/	in vivo assays
