# Supplementary material for: Decoding the metastatic potential and optimal postoperative adjuvant therapy of melanoma based on metastasis score
Source: Cell Death Discov. 2023 Oct 25;9:397. doi: 10.1038/s41420-023-01678-6 (PMC10600209; doi:10.1038/s41420-023-01678-6)
Supplement: Supplementary file 13 — Supplemental Material Table 4 [file 41420_2023_1678_MOESM13_ESM.xlsx]

## Sheet: Sheet1
Supplemental Material Table 4. Common up-regulated genes of in metastatic melanoma at bulk- and single-cell levels.
SPP1
CITED1
PAIP1
GOLPH3
NDUFB2
DROSHA
MIF
DGCR6L
C5orf22
KLHL22
TPST2
CHPF
DUT
RANBP1
WSB1
SNX3
RHEB
MKRN1
KTN1
SUB1
HPS4
EPS8
PDIA4
MRPL40
MRPS30
TMA7
CHCHD3
NPTN
ZNF280A
TMEM209
COL11A1
ST13
CSNK1E
BDH2
GCA
PCBP2
TARS
CREB3L2
NDUFB1
ARFGAP3
B3GNT2
UQCR10
MRPS33
ATXN10
CTNNB1
PRKAA1
SLC4A2
ARPC1B
UNC50
HINT1
HSPE1
STMN1
PQLC3
PFN2
KRCC1
SGCE
PPIG
CNOT4
POLR2F
AGK
AKAP12
RBM28
AP1S2
DDX17
ASPH
TTC33
MKLN1
GABARAPL2
B3GAT3
NAV2
AAMP
PARVB
WDR91
ROPN1B
BRIX1
ITGB1
ZFYVE16
GCC2
CNIH1
NDUFB3
IFT27
AMZ2
MDK
METRN
TBCA
UBE2J1
EIF1AY
PRDX6
LAMP2
CFDP1
TRIM36
PCMT1
HSP90B1
PGAP1
NNT
PLA1A
SON
ADSL
PDIA6
HNRNPDL
SRSF7
HMGXB4
CLASP2
CALU
CMTM6
AKAP9
LONRF1
MTX2
WDR60
CLDND1
CHD9
CHPT1
ACSL3
RAD1
SNX6
RCN2
PPIL2
SCCPDH
PIGF
FAM96B
PKD2
RPL34
FAM3C
TRMT2A
PNISR
MMD
XBP1
RBBP7
EIF3D
FAS
ST3GAL6
CHD1L
NRIP3
PFDN5
TMEM50B
SNAP23
SLC41A3
ISYNA1
TOMM22
AK6
COX7A2
MZT2B
RWDD3
POLB
ADAM10
SSR3
DNAJB9
CETN3
HNRNPA3
UBE2H
SLC9A3
SF3B1
BZW1
GALE
UQCR11
KATNBL1
NUP155
VEZF1
TNFRSF14
SPECC1L
ARL6IP1
ASNSD1
TROVE2
TMEM59
CCDC88A
CYP20A1
WRB
BNIP2
PLA2G16
MOB4
YIPF6
HEXA
RPS29
ENOPH1
AHI1
TRABD
ATP6V1E1
TM2D1
PI4KA
RSL24D1
ERLIN2
LPGAT1
COMMD3
FCGR2A
FXR1
SRRD
STXBP6
CCPG1
SEPT7
NAB1
TMEM126B
SP3
SSB
PEG10
NCAPH2
UFL1
PIGK
SOD1
PMS1
COX7A2L
ACTR10
LZTR1
RNF11
FNBP1L
HNRNPH3
NRP2
MAT2A
SMARCA1
DYNLT1
IVD
ZKSCAN1
SRP9
NDUFA1
NUP205
FANCL
CMC2
C1D
BBIP1
POLR2K
ERGIC2
MRPS28
DNAJC10
ATP6V1C1
AGPS
AUP1
IFT88
SEPT2
MORC3
CNPY2
FAHD2A
PPP1R10
